# Supplementary material for: Collective behavior quantification on human odor effects against female Aedes aegypti mosquitoes—Open source development
Source: PLoS One. 2017 Feb 2;12(2):e0171555. doi: 10.1371/journal.pone.0171555 (PMC5289636; doi:10.1371/journal.pone.0171555)
Supplement: S1 Dataset — The data for both testing sessions (4th and 12th of May 2016) are included. (XLSX) [file pone.0171555.s002.xlsx]

## Sheet: 4th May 2016
Timestamp	Control		Intervention
	x Avg.	y Avg.	x Avg.	y Avg.
2016-05-04.16:40:12	228	343	n/a	n/a
2016-05-04.16:40:14	223	323	72	335
2016-05-04.16:40:15	226	350	107	343
2016-05-04.16:40:17	316	298	36	328
2016-05-04.16:40:18	312	318	n/a	n/a
2016-05-04.16:40:19	484	217	n/a	n/a
2016-05-04.16:40:21	353	294	n/a	n/a
2016-05-04.16:40:22	246	353	n/a	n/a
2016-05-04.16:40:23	288	332	36	328
2016-05-04.16:40:25	220	344	64	347
2016-05-04.16:40:26	246	319	n/a	n/a
2016-05-04.16:40:28	230	349	108	343
2016-05-04.16:40:29	219	356	n/a	n/a
2016-05-04.16:40:31	227	347	n/a	n/a
2016-05-04.16:40:32	236	327	n/a	n/a
2016-05-04.16:40:33	229	349	n/a	n/a
2016-05-04.16:40:35	272	315	n/a	n/a
2016-05-04.16:40:36	231	348	108	343
2016-05-04.16:40:38	229	330	108	343
2016-05-04.16:40:39	227	352	105	343
2016-05-04.16:40:40	215	352	107	342
2016-05-04.16:40:42	248	355	103	345
2016-05-04.16:40:43	293	312	n/a	n/a
2016-05-04.16:40:45	339	290	n/a	n/a
2016-05-04.16:40:46	543	201	n/a	n/a
2016-05-04.16:40:48	541	201	105	344
2016-05-04.16:40:49	387	337	n/a	n/a
2016-05-04.16:40:51	541	202	n/a	n/a
2016-05-04.16:40:52	329	329	n/a	n/a
2016-05-04.16:40:54	535	150	n/a	n/a
2016-05-04.16:40:55	540	153	101	214
2016-05-04.16:40:57	310	285	104	343
2016-05-04.16:40:59	296	248	n/a	n/a
2016-05-04.16:41:01	414	235	105	343
2016-05-04.16:41:02	263	317	54	257
2016-05-04.16:41:04	219	309	31	338
2016-05-04.16:41:06	236	305	104	343
2016-05-04.16:41:07	229	345	n/a	n/a
2016-05-04.16:41:09	231	336	31	338
2016-05-04.16:41:11	223	303	104	344
2016-05-04.16:41:12	256	316	n/a	n/a
2016-05-04.16:41:14	281	340	30	337
2016-05-04.16:41:15	501	206	45	351
2016-05-04.16:41:17	223	307	n/a	n/a
2016-05-04.16:41:18	293	340	33	278
2016-05-04.16:41:20	283	330	63	286
2016-05-04.16:41:22	270	343	72	334
2016-05-04.16:41:23	290	339	85	341
2016-05-04.16:41:25	542	186	30	338
2016-05-04.16:41:26	538	178	83	205
2016-05-04.16:41:27	544	202	30	349
2016-05-04.16:41:29	269	340	n/a	n/a
2016-05-04.16:41:30	289	343	n/a	n/a
2016-05-04.16:41:32	260	342	n/a	n/a
2016-05-04.16:41:34	259	339	n/a	n/a
2016-05-04.16:41:35	249	317	n/a	n/a
2016-05-04.16:41:37	280	346	n/a	n/a
2016-05-04.16:41:38	541	196	n/a	n/a
2016-05-04.16:41:40	229	309	n/a	n/a
2016-05-04.16:41:41	229	289	n/a	n/a
2016-05-04.16:41:43	375	283	n/a	n/a
2016-05-04.16:41:45	280	348	n/a	n/a
2016-05-04.16:41:46	285	347	n/a	n/a
2016-05-04.16:41:48	292	337	n/a	n/a
2016-05-04.16:41:50	267	349	n/a	n/a
2016-05-04.16:41:52	320	296	n/a	n/a
2016-05-04.16:41:53	276	306	n/a	n/a
2016-05-04.16:41:55	542	156	n/a	n/a
2016-05-04.16:41:57	517	110	n/a	n/a
2016-05-04.16:41:58	518	110	n/a	n/a
2016-05-04.16:42:00	532	103	n/a	n/a
2016-05-04.16:42:01	536	124	n/a	n/a
2016-05-04.16:42:02	520	109	n/a	n/a
2016-05-04.16:42:04	535	201	n/a	n/a
2016-05-04.16:42:05	535	214	n/a	n/a
2016-05-04.16:42:07	521	257	n/a	n/a
2016-05-04.16:42:08	546	247	n/a	n/a
2016-05-04.16:42:10	544	243	n/a	n/a
2016-05-04.16:42:11	543	252	n/a	n/a
2016-05-04.16:42:12	545	230	n/a	n/a
2016-05-04.16:42:14	544	239	n/a	n/a
2016-05-04.16:42:15	542	221	n/a	n/a
2016-05-04.16:42:17	545	252	n/a	n/a
2016-05-04.16:42:18	543	238	n/a	n/a
2016-05-04.16:42:20	526	235	n/a	n/a
2016-05-04.16:42:21	543	234	n/a	n/a
2016-05-04.16:42:22	541	236	n/a	n/a
2016-05-04.16:42:24	543	235	n/a	n/a
2016-05-04.16:42:25	544	235	n/a	n/a
2016-05-04.16:42:27	544	248	n/a	n/a
2016-05-04.16:42:28	542	238	n/a	n/a
2016-05-04.16:42:30	543	239	n/a	n/a
2016-05-04.16:42:31	542	227	n/a	n/a
2016-05-04.16:42:32	541	245	n/a	n/a
2016-05-04.16:42:34	542	230	n/a	n/a
2016-05-04.16:42:35	543	244	n/a	n/a
2016-05-04.16:42:37	542	225	n/a	n/a
2016-05-04.16:42:38	544	235	n/a	n/a
2016-05-04.16:42:40	541	242	n/a	n/a
2016-05-04.16:42:41	543	242	n/a	n/a
2016-05-04.16:42:42	544	243	n/a	n/a
2016-05-04.16:42:44	545	243	n/a	n/a
2016-05-04.16:42:45	542	226	n/a	n/a
2016-05-04.16:42:47	544	244	337	148
2016-05-04.16:42:48	543	236	573	93
2016-05-04.16:42:49	543	219	581	99
2016-05-04.16:42:51	543	246	578	101
2016-05-04.16:42:52	543	237	581	105
2016-05-04.16:42:54	543	233	n/a	n/a
2016-05-04.16:42:55	544	233	n/a	n/a
2016-05-04.16:42:57	543	233	579	103
2016-05-04.16:42:58	545	239	575	96
2016-05-04.16:42:59	543	240	n/a	n/a
2016-05-04.16:43:01	541	222	n/a	n/a
2016-05-04.16:43:02	545	234	581	103
2016-05-04.16:43:04	539	221	580	98
2016-05-04.16:43:05	542	230	580	98
2016-05-04.16:43:06	543	238	581	98
2016-05-04.16:43:08	543	239	n/a	n/a
2016-05-04.16:43:09	544	242	581	103
2016-05-04.16:43:11	541	247	580	98
2016-05-04.16:43:12	542	230	579	106
2016-05-04.16:43:13	542	244	581	106
2016-05-04.16:43:15	543	226	581	103
2016-05-04.16:43:16	541	208	579	97
2016-05-04.16:43:18	543	245	n/a	n/a
2016-05-04.16:43:19	543	220	n/a	n/a
2016-05-04.16:43:21	543	233	n/a	n/a
2016-05-04.16:43:22	540	216	n/a	n/a
2016-05-04.16:43:23	540	221	n/a	n/a
2016-05-04.16:43:25	539	220	n/a	n/a
2016-05-04.16:43:26	543	249	n/a	n/a
2016-05-04.16:43:28	542	229	n/a	n/a
2016-05-04.16:43:29	541	221	582	102
2016-05-04.16:43:30	542	254	n/a	n/a
2016-05-04.16:43:32	540	221	n/a	n/a
2016-05-04.16:43:33	543	230	n/a	n/a
2016-05-04.16:43:35	545	243	n/a	n/a
2016-05-04.16:43:36	543	239	579	87
2016-05-04.16:43:37	543	231	n/a	n/a
2016-05-04.16:43:39	543	232	585	115
2016-05-04.16:43:40	540	228	n/a	n/a
2016-05-04.16:43:41	540	225	n/a	n/a
2016-05-04.16:43:43	542	230	580	92
2016-05-04.16:43:44	543	216	580	91
2016-05-04.16:43:46	540	245	579	88
2016-05-04.16:43:47	544	235	578	84
2016-05-04.16:43:48	543	237	578	86
2016-05-04.16:43:50	544	248	578	85
2016-05-04.16:43:51	542	240	579	87
2016-05-04.16:43:53	541	226	n/a	n/a
2016-05-04.16:43:54	543	231	581	99
2016-05-04.16:43:56	543	238	n/a	n/a
2016-05-04.16:43:57	544	237	n/a	n/a
2016-05-04.16:43:59	540	219	n/a	n/a
2016-05-04.16:44:00	543	231	n/a	n/a
2016-05-04.16:44:01	545	237	n/a	n/a
2016-05-04.16:44:03	545	253	n/a	n/a
2016-05-04.16:44:04	543	242	n/a	n/a
2016-05-04.16:44:06	541	223	n/a	n/a
2016-05-04.16:44:07	544	240	n/a	n/a
2016-05-04.16:44:08	542	232	n/a	n/a
2016-05-04.16:44:10	541	218	n/a	n/a
2016-05-04.16:44:11	542	229	n/a	n/a
2016-05-04.16:44:13	540	245	n/a	n/a
2016-05-04.16:44:14	541	245	n/a	n/a
2016-05-04.16:44:16	540	221	579	86
2016-05-04.16:44:17	545	248	579	86
2016-05-04.16:44:18	539	240	n/a	n/a
2016-05-04.16:44:20	546	246	n/a	n/a
2016-05-04.16:44:21	540	240	n/a	n/a
2016-05-04.16:44:23	543	229	n/a	n/a
2016-05-04.16:44:24	544	249	n/a	n/a
2016-05-04.16:44:26	540	240	n/a	n/a
2016-05-04.16:44:27	539	239	n/a	n/a
2016-05-04.16:44:28	543	232	n/a	n/a
2016-05-04.16:44:30	542	239	n/a	n/a
2016-05-04.16:44:31	542	234	319	312
2016-05-04.16:44:33	544	258	348	286
2016-05-04.16:44:34	542	239	304	301
2016-05-04.16:44:35	541	219	282	327
2016-05-04.16:44:37	540	223	470	234
2016-05-04.16:44:38	542	232	282	171
2016-05-04.16:44:40	542	240	554	133
2016-05-04.16:44:41	543	242	470	237
2016-05-04.16:44:43	542	237	584	112
2016-05-04.16:44:44	543	225	471	235
2016-05-04.16:44:45	543	238	584	112
2016-05-04.16:44:47	541	229	526	172
2016-05-04.16:44:48	543	236	472	235
2016-05-04.16:44:50	542	237	n/a	n/a
2016-05-04.16:44:51	540	221	511	168
2016-05-04.16:44:52	543	240	507	180
2016-05-04.16:44:54	541	219	499	204
2016-05-04.16:44:55	543	250	498	196
2016-05-04.16:44:57	544	244	508	186
2016-05-04.16:44:58	541	230	505	187
2016-05-04.16:44:59	540	221	509	179
2016-05-04.16:45:01	542	225	521	162
2016-05-04.16:45:02	543	246	507	192
2016-05-04.16:45:04	543	232	543	94
2016-05-04.16:45:05	542	250	543	94
2016-05-04.16:45:07	540	212	575	96
2016-05-04.16:45:08	542	243	569	94
2016-05-04.16:45:09	543	219	558	100
2016-05-04.16:45:11	546	252	558	94
2016-05-04.16:45:12	543	244	569	94
2016-05-04.16:45:13	541	235	558	90
2016-05-04.16:45:15	541	209	558	89
2016-05-04.16:45:16	542	244	564	95
2016-05-04.16:45:18	542	233	563	95
2016-05-04.16:45:19	542	223	568	94
2016-05-04.16:45:20	539	215	568	97
2016-05-04.16:45:22	543	233	563	95
2016-05-04.16:45:23	540	232	559	95
2016-05-04.16:45:25	541	235	569	96
2016-05-04.16:45:26	545	245	558	94
2016-05-04.16:45:28	545	257	558	94
2016-05-04.16:45:29	544	228	567	94
2016-05-04.16:45:30	541	224	507	180
2016-05-04.16:45:32	541	225	544	96
2016-05-04.16:45:33	544	246	545	106
2016-05-04.16:45:35	543	251	563	97
2016-05-04.16:45:36	543	244	554	99
2016-05-04.16:45:37	541	214	563	99
2016-05-04.16:45:39	540	238	562	99
2016-05-04.16:45:40	543	249	551	94
2016-05-04.16:45:42	541	225	548	90
2016-05-04.16:45:43	539	210	544	94
2016-05-04.16:45:44	543	248	517	141
2016-05-04.16:45:46	543	226	540	94
2016-05-04.16:45:47	540	209	512	163
2016-05-04.16:45:49	541	245	533	133
2016-05-04.16:45:50	538	263	550	94
2016-05-04.16:45:51	536	130	550	94
2016-05-04.16:45:53	541	224	550	94
2016-05-04.16:45:54	541	204	557	98
2016-05-04.16:45:56	543	236	558	100
2016-05-04.16:45:57	543	230	557	94
2016-05-04.16:45:58	541	249	557	94
2016-05-04.16:46:00	540	247	543	94
2016-05-04.16:46:01	542	227	476	237
2016-05-04.16:46:02	543	252	549	95
2016-05-04.16:46:04	538	211	553	93
2016-05-04.16:46:05	542	219	558	92
2016-05-04.16:46:07	540	219	545	94
2016-05-04.16:46:08	546	247	507	199
2016-05-04.16:46:10	542	231	503	207
2016-05-04.16:46:11	543	235	513	191
2016-05-04.16:46:13	541	210	506	199
2016-05-04.16:46:14	541	229	514	192
2016-05-04.16:46:15	543	222	518	180
2016-05-04.16:46:17	545	241	577	100
2016-05-04.16:46:18	539	203	578	104
2016-05-04.16:46:20	542	230	578	104
2016-05-04.16:46:21	543	244	578	112
2016-05-04.16:46:23	540	239	574	92
2016-05-04.16:46:24	543	244	n/a	n/a
2016-05-04.16:46:25	542	232	553	95
2016-05-04.16:46:27	542	212	558	95
2016-05-04.16:46:28	543	244	553	96
2016-05-04.16:46:30	543	255	560	94
2016-05-04.16:46:31	541	230	553	101
2016-05-04.16:46:32	540	221	552	92
2016-05-04.16:46:34	541	232	556	98
2016-05-04.16:46:35	540	238	550	94
2016-05-04.16:46:37	543	232	546	106
2016-05-04.16:46:38	542	240	548	89
2016-05-04.16:46:39	541	230	552	95
2016-05-04.16:46:41	543	240	548	94
2016-05-04.16:46:42	543	230	554	91
2016-05-04.16:46:44	541	202	552	93
2016-05-04.16:46:45	541	222	552	97
2016-05-04.16:46:46	543	252	552	94
2016-05-04.16:46:48	543	242	561	91
2016-05-04.16:46:49	543	236	547	90
2016-05-04.16:46:51	542	213	556	97
2016-05-04.16:46:52	541	244	543	93
2016-05-04.16:46:54	542	227	557	93
2016-05-04.16:46:55	542	232	550	99
2016-05-04.16:46:56	541	236	556	95
2016-05-04.16:46:58	539	222	557	96
2016-05-04.16:46:59	541	219	556	89
2016-05-04.16:47:01	540	220	554	96
2016-05-04.16:47:02	543	246	552	94
2016-05-04.16:47:03	540	220	551	94
2016-05-04.16:47:05	541	229	555	95
2016-05-04.16:47:06	542	236	546	102
2016-05-04.16:47:08	541	224	547	89
2016-05-04.16:47:09	543	245	553	95
2016-05-04.16:47:10	542	241	553	100
2016-05-04.16:47:12	538	204	551	95
2016-05-04.16:47:13	540	224	556	99
2016-05-04.16:47:15	543	236	551	102
2016-05-04.16:47:16	543	229	554	99
2016-05-04.16:47:18	543	242	549	92
2016-05-04.16:47:19	544	248	556	98
2016-05-04.16:47:20	541	233	551	97
2016-05-04.16:47:22	543	252	550	98
2016-05-04.16:47:23	536	100	553	98
2016-05-04.16:47:25	531	227	554	97
2016-05-04.16:47:26	528	102	552	92
2016-05-04.16:47:27	540	227	552	101
2016-05-04.16:47:29	541	220	551	95
2016-05-04.16:47:30	538	201	549	96
2016-05-04.16:47:32	541	219	554	91
2016-05-04.16:47:33	538	194	557	97
2016-05-04.16:47:35	541	230	561	90
2016-05-04.16:47:36	538	217	549	96
2016-05-04.16:47:37	540	241	553	91
2016-05-04.16:47:39	540	219	559	96
2016-05-04.16:47:40	538	217	561	99
2016-05-04.16:47:42	541	244	552	94
2016-05-04.16:47:43	538	220	551	99
2016-05-04.16:47:44	539	210	560	93
2016-05-04.16:47:46	540	230	564	92
2016-05-04.16:47:47	538	210	550	98
2016-05-04.16:47:49	542	248	552	98
2016-05-04.16:47:50	539	222	550	94
2016-05-04.16:47:51	537	211	540	90
2016-05-04.16:47:53	543	248	558	95
2016-05-04.16:47:54	544	233	553	95
2016-05-04.16:47:56	541	213	549	96
2016-05-04.16:47:57	541	235	534	84
2016-05-04.16:47:58	540	219	n/a	n/a
2016-05-04.16:48:00	540	221	539	94
2016-05-04.16:48:01	539	202	552	96
2016-05-04.16:48:03	538	194	543	96
2016-05-04.16:48:04	538	217	559	92
2016-05-04.16:48:05	540	239	553	93
2016-05-04.16:48:07	539	197	557	92
2016-05-04.16:48:08	540	222	557	97
2016-05-04.16:48:10	537	203	550	105
2016-05-04.16:48:11	537	211	555	95
2016-05-04.16:48:12	541	228	519	153
2016-05-04.16:48:14	540	232	557	96
2016-05-04.16:48:15	538	217	552	97
2016-05-04.16:48:17	543	235	553	94
2016-05-04.16:48:18	542	250	548	99
2016-05-04.16:48:19	541	220	560	93
2016-05-04.16:48:21	542	236	547	98
2016-05-04.16:48:22	540	208	552	88
2016-05-04.16:48:24	541	240	551	94
2016-05-04.16:48:25	540	243	543	99
2016-05-04.16:48:26	539	212	557	87
2016-05-04.16:48:28	541	223	553	95
2016-05-04.16:48:29	539	212	553	103
2016-05-04.16:48:31	539	221	552	97
2016-05-04.16:48:32	542	226	549	101
2016-05-04.16:48:34	541	222	554	100
2016-05-04.16:48:35	539	228	551	96
2016-05-04.16:48:36	542	202	558	96
2016-05-04.16:48:38	536	200	546	98
2016-05-04.16:48:39	541	228	561	99
2016-05-04.16:48:41	542	227	559	91
2016-05-04.16:48:42	541	226	556	92
2016-05-04.16:48:44	538	226	540	96
2016-05-04.16:48:45	540	257	554	99
2016-05-04.16:48:46	541	248	558	95
2016-05-04.16:48:48	537	209	551	97
2016-05-04.16:48:49	542	242	553	104
2016-05-04.16:48:51	540	247	552	95
2016-05-04.16:48:52	539	206	556	98
2016-05-04.16:48:53	537	208	553	96
2016-05-04.16:48:55	543	238	544	97
2016-05-04.16:48:56	540	225	550	94
2016-05-04.16:48:58	540	240	556	89
2016-05-04.16:48:59	541	234	556	94
2016-05-04.16:49:00	542	244	555	93
2016-05-04.16:49:02	539	236	556	95
2016-05-04.16:49:03	542	238	551	96
2016-05-04.16:49:05	537	199	549	105
2016-05-04.16:49:06	542	242	553	100
2016-05-04.16:49:08	541	225	548	91
2016-05-04.16:49:09	540	240	557	93
2016-05-04.16:49:10	539	239	559	92
2016-05-04.16:49:12	540	245	548	99
2016-05-04.16:49:13	539	207	561	96
2016-05-04.16:49:15	537	221	557	94
2016-05-04.16:49:16	538	228	553	100
2016-05-04.16:49:17	540	257	552	92
2016-05-04.16:49:19	538	217	550	94
2016-05-04.16:49:20	538	230	548	96
2016-05-04.16:49:22	537	229	554	97
2016-05-04.16:49:23	540	226	563	94
2016-05-04.16:49:24	542	242	548	93
2016-05-04.16:49:26	539	237	555	97
2016-05-04.16:49:27	540	243	559	97
2016-05-04.16:49:29	540	220	563	93
2016-05-04.16:49:30	541	260	552	93
2016-05-04.16:49:32	538	228	564	97
2016-05-04.16:49:33	539	226	555	91
2016-05-04.16:49:34	539	236	550	100
2016-05-04.16:49:36	542	238	550	100
2016-05-04.16:49:37	538	231	555	93
2016-05-04.16:49:38	540	226	552	90
2016-05-04.16:49:40	537	217	552	90
2016-05-04.16:49:41	540	238	551	99
2016-05-04.16:49:43	537	204	555	93
2016-05-04.16:49:44	541	228	557	96
2016-05-04.16:49:45	540	243	552	94
2016-05-04.16:49:47	513	243	554	93
2016-05-04.16:49:48	540	228	554	97
2016-05-04.16:49:50	540	243	552	99
2016-05-04.16:49:51	538	231	546	94
2016-05-04.16:49:53	540	227	553	103
2016-05-04.16:49:54	539	217	556	95
2016-05-04.16:49:55	538	221	541	95
2016-05-04.16:49:57	539	227	548	98
2016-05-04.16:49:58	541	225	554	93
2016-05-04.16:50:00	540	228	556	91
2016-05-04.16:50:01	541	239	553	96
2016-05-04.16:50:02	539	208	543	94
2016-05-04.16:50:04	538	218	550	88
2016-05-04.16:50:05	542	253	555	99
2016-05-04.16:50:07	542	253	549	96
2016-05-04.16:50:08	539	236	555	90
2016-05-04.16:50:09	538	217	552	88
2016-05-04.16:50:11	540	219	552	97
2016-05-04.16:50:12	517	231	547	95
2016-05-04.16:50:14	540	233	558	97
2016-05-04.16:50:15	539	228	551	96
2016-05-04.16:50:17	540	233	545	95
2016-05-04.16:50:18	539	236	546	101
2016-05-04.16:50:19	540	220	552	95
2016-05-04.16:50:21	537	221	549	105
2016-05-04.16:50:22	541	217	549	101
2016-05-04.16:50:24	539	230	551	105
2016-05-04.16:50:25	537	208	548	96
2016-05-04.16:50:26	539	244	554	97
2016-05-04.16:50:28	538	201	547	94
2016-05-04.16:50:29	540	212	555	101
2016-05-04.16:50:30	538	213	551	93
2016-05-04.16:50:32	540	210	551	94
2016-05-04.16:50:33	540	228	555	89
2016-05-04.16:50:35	541	225	549	90
2016-05-04.16:50:36	540	190	555	100
2016-05-04.16:50:38	539	229	553	92
2016-05-04.16:50:39	541	249	549	106
2016-05-04.16:50:40	538	210	545	94
2016-05-04.16:50:42	538	217	545	100
2016-05-04.16:50:43	540	211	554	95
2016-05-04.16:50:45	540	243	549	94
2016-05-04.16:50:46	540	218	544	89
2016-05-04.16:50:47	538	207	545	95
2016-05-04.16:50:49	540	238	552	106
2016-05-04.16:50:50	541	219	540	90
2016-05-04.16:50:52	540	216	547	97
2016-05-04.16:50:53	538	226	555	100
2016-05-04.16:50:54	541	229	553	98
2016-05-04.16:50:56	539	209	553	98
2016-05-04.16:50:57	541	249	543	98
2016-05-04.16:50:59	542	240	552	100
2016-05-04.16:51:00	537	198	545	91
2016-05-04.16:51:01	537	208	543	99
2016-05-04.16:51:03	518	237	552	100
2016-05-04.16:51:04	538	226	551	99
2016-05-04.16:51:06	542	244	547	103
2016-05-04.16:51:07	538	198	553	93
2016-05-04.16:51:08	539	230	555	106
2016-05-04.16:51:10	541	248	548	99
2016-05-04.16:51:11	540	243	557	93
2016-05-04.16:51:13	539	218	548	96
2016-05-04.16:51:14	539	229	552	90
2016-05-04.16:52:57	539	92	559	91
2016-05-04.16:52:59	541	92	544	91
2016-05-04.16:53:00	541	92	548	102
2016-05-04.16:53:01	535	96	544	94
2016-05-04.16:53:03	534	96	557	96
2016-05-04.16:53:04	535	94	548	96
2016-05-04.16:53:06	535	94	554	95
2016-05-04.16:53:07	536	94	556	90
2016-05-04.16:53:08	534	95	556	99
2016-05-04.16:53:10	533	94	548	104
2016-05-04.16:53:11	532	95	552	98
2016-05-04.16:53:12	530	95	541	93
2016-05-04.16:53:14	544	92	546	102
2016-05-04.16:53:15	534	94	551	89
2016-05-04.16:53:17	541	92	548	99
2016-05-04.16:53:18	543	91	549	101
2016-05-04.16:53:19	535	93	547	92
2016-05-04.16:53:21	531	95	550	102
2016-05-04.16:53:22	535	94	549	97
2016-05-04.16:53:24	532	95	553	98
2016-05-04.16:53:25	534	94	549	101
2016-05-04.16:53:26	541	92	557	104
2016-05-04.16:53:28	539	93	551	97
2016-05-04.16:53:29	541	92	550	97
2016-05-04.16:53:30	525	96	552	95
2016-05-04.16:53:32	541	93	554	97
2016-05-04.16:53:33	535	94	550	102
2016-05-04.16:53:35	534	93	555	100
2016-05-04.16:53:36	535	96	541	93
2016-05-04.16:53:37	532	95	546	91
2016-05-04.16:53:39	535	96	549	92
2016-05-04.16:53:40	n/a	n/a	545	100
2016-05-04.16:53:42	525	100	548	96
2016-05-04.16:53:43	535	96	553	97
2016-05-04.16:53:45	534	94	544	93
2016-05-04.16:53:46	541	93	546	95
2016-05-04.16:53:47	525	98	554	101
2016-05-04.16:53:49	531	96	555	89
2016-05-04.16:53:50	532	95	559	93
2016-05-04.16:53:51	535	96	550	99
2016-05-04.16:53:53	525	98	551	97
2016-05-04.16:53:54	536	94	561	93
2016-05-04.16:53:56	535	93	556	101
2016-05-04.16:53:57	540	92	548	100
2016-05-04.16:53:58	534	96	556	95
2016-05-04.16:54:00	541	93	548	99
2016-05-04.16:54:01	532	95	548	92
2016-05-04.16:54:03	525	98	558	94
2016-05-04.16:54:04	535	94	552	97
2016-05-04.16:54:05	545	92	551	98
2016-05-04.16:54:07	534	93	548	91
2016-05-04.16:54:08	540	92	545	98
2016-05-04.16:54:09	531	97	546	103
2016-05-04.16:54:11	535	93	547	103
2016-05-04.16:54:12	535	96	547	88
2016-05-04.16:54:14	525	98	560	96
2016-05-04.16:54:15	536	93	560	100
2016-05-04.16:54:16	535	93	553	100
2016-05-04.16:54:18	535	94	553	97
2016-05-04.16:54:19	525	98	557	97
2016-05-04.16:54:21	525	98	553	99
2016-05-04.16:54:22	535	94	549	92
2016-05-04.16:54:23	533	96	558	101
2016-05-04.16:54:25	535	95	539	94
2016-05-04.16:54:26	535	93	551	97
2016-05-04.16:54:28	535	94	559	96
2016-05-04.16:54:29	535	93	553	99
2016-05-04.16:54:30	534	94	553	97
2016-05-04.16:54:32	525	98	558	96
2016-05-04.16:54:33	525	96	557	95
2016-05-04.16:54:35	532	95	555	99
2016-05-04.16:54:36	534	93	554	97
2016-05-04.16:54:37	535	94	557	92
2016-05-04.16:54:39	525	99	551	99
2016-05-04.16:54:40	541	93	559	90
2016-05-04.16:54:41	534	92	545	90
2016-05-04.16:54:43	535	94	558	95
2016-05-04.16:54:44	534	93	555	87
2016-05-04.16:54:46	535	93	553	97
2016-05-04.16:54:47	535	94	552	91
2016-05-04.16:54:48	525	97	552	95
2016-05-04.16:54:50	535	94	553	89
2016-05-04.16:54:51	534	92	556	94
2016-05-04.16:54:53	541	92	552	89
2016-05-04.16:54:54	535	93	558	94
2016-05-04.16:54:55	534	93	554	92
2016-05-04.16:54:57	535	93	558	94
2016-05-04.16:54:58	543	92	555	93
2016-05-04.16:55:00	525	99	553	95
2016-05-04.16:55:01	525	100	558	98
2016-05-04.16:55:03	525	99	558	96
2016-05-04.16:55:04	525	99	545	92
2016-05-04.16:55:05	537	93	560	95
2016-05-04.16:55:07	535	94	553	91
2016-05-04.16:55:08	532	95	553	96
2016-05-04.16:55:09	525	100	561	98
2016-05-04.16:55:11	538	93	548	96
2016-05-04.16:55:12	537	93	556	95
2016-05-04.16:55:14	535	93	556	98
2016-05-04.16:55:15	525	99	556	89
2016-05-04.16:55:16	525	98	550	92
2016-05-04.16:55:18	535	94	558	93
2016-05-04.16:55:19	525	96	552	89
2016-05-04.16:55:20	526	94	550	101
2016-05-04.16:55:22	531	96	554	97
2016-05-04.16:55:23	534	92	553	90
2016-05-04.16:55:25	535	96	555	93
2016-05-04.16:55:26	536	93	558	94
2016-05-04.16:55:27	532	95	552	92
2016-05-04.16:55:29	525	99	558	97
2016-05-04.16:55:30	535	93	560	99
2016-05-04.16:55:32	535	93	554	96
2016-05-04.16:55:33	535	93	550	98
2016-05-04.16:55:35	535	95	557	96
2016-05-04.16:55:36	535	94	547	96
2016-05-04.16:55:37	535	93	560	93
2016-05-04.16:55:39	544	92	548	98
2016-05-04.16:55:40	537	93	550	94
2016-05-04.16:55:42	535	93	551	107
2016-05-04.16:55:43	525	97	548	94
2016-05-04.16:55:44	534	95	551	93
2016-05-04.16:55:46	535	94	555	96
2016-05-04.16:55:47	535	94	551	93
2016-05-04.16:55:48	535	93	547	97
2016-05-04.16:55:50	541	92	556	99
2016-05-04.16:55:51	525	96	559	92
2016-05-04.16:55:53	534	94	551	94
2016-05-04.16:55:54	531	95	547	94
2016-05-04.16:55:56	537	93	555	95
2016-05-04.16:55:57	526	94	554	93
2016-05-04.16:55:58	526	95	558	96
2016-05-04.16:56:00	525	98	560	93
2016-05-04.16:56:01	531	95	557	92
2016-05-04.16:56:03	535	94	552	90
2016-05-04.16:56:04	535	94	554	99
2016-05-04.16:56:05	525	100	556	91
2016-05-04.16:56:07	525	98	562	89
2016-05-04.16:56:08	535	93	558	95
2016-05-04.16:56:09	535	93	552	95
2016-05-04.16:56:11	535	94	552	93
2016-05-04.16:56:12	536	94	556	99
2016-05-04.16:56:14	535	93	556	100
2016-05-04.16:56:15	532	96	555	99
2016-05-04.16:56:16	532	96	552	91
2016-05-04.16:56:18	525	97	555	93
2016-05-04.16:56:19	525	100	550	96
2016-05-04.16:56:21	535	94	556	93
2016-05-04.16:56:22	534	94	559	98
2016-05-04.16:56:23	535	93	553	93
2016-05-04.16:56:25	535	93	556	100
2016-05-04.16:56:26	535	93	555	94
2016-05-04.16:56:27	535	93	559	94
2016-05-04.16:56:29	534	94	553	94
2016-05-04.16:56:30	535	93	558	93
2016-05-04.16:56:32	535	93	n/a	n/a
2016-05-04.16:56:33	535	94	n/a	n/a
2016-05-04.16:56:34	535	94	552	95
2016-05-04.16:56:36	535	93	556	96
2016-05-04.16:56:37	534	94	548	91
2016-05-04.16:56:38	535	93	549	89
2016-05-04.16:56:40	535	94	551	98
2016-05-04.16:56:41	541	93	553	96
2016-05-04.16:56:43	541	93	555	92
2016-05-04.16:56:44	530	97	559	96
2016-05-04.16:56:45	539	94	556	95
2016-05-04.16:56:47	532	96	561	95
2016-05-04.16:56:48	541	93	541	98
2016-05-04.16:56:50	535	95	539	95
2016-05-04.16:56:51	534	93	547	106
2016-05-04.16:56:52	542	92	539	95
2016-05-04.16:56:54	531	96	543	104
2016-05-04.16:56:55	541	92	n/a	n/a
2016-05-04.16:56:57	535	94	562	95
2016-05-04.16:56:58	537	93	562	92
2016-05-04.16:56:59	535	95	558	102
2016-05-04.16:57:01	525	98	558	96
2016-05-04.16:57:02	535	93	562	99
2016-05-04.16:57:04	525	96	557	94
2016-05-04.16:57:05	544	91	580	97
2016-05-04.16:57:06	525	98	549	97
2016-05-04.16:57:08	537	93	546	98
2016-05-04.16:57:09	531	96	552	95
2016-05-04.16:57:10	537	94	543	95
2016-05-04.16:57:12	532	95	557	95
2016-05-04.16:57:13	535	94	577	97
2016-05-04.16:57:15	538	94	n/a	n/a
2016-05-04.16:57:16	535	93	n/a	n/a
2016-05-04.16:57:18	525	97	570	93
2016-05-04.16:57:19	544	91	576	92
2016-05-04.16:57:20	542	91	n/a	n/a
2016-05-04.16:57:22	531	95	n/a	n/a
2016-05-04.16:57:23	535	93	581	98
2016-05-04.16:57:24	535	96	584	112
2016-05-04.16:57:26	535	94	n/a	n/a
2016-05-04.16:57:27	541	93	n/a	n/a
2016-05-04.16:57:29	535	94	n/a	n/a
2016-05-04.16:57:30	525	99	n/a	n/a
2016-05-04.16:57:31	541	92	n/a	n/a
2016-05-04.16:57:33	525	100	n/a	n/a
2016-05-04.16:57:34	536	93	n/a	n/a
2016-05-04.16:57:35	525	100	n/a	n/a
2016-05-04.16:57:37	535	93	n/a	n/a
2016-05-04.16:57:38	534	120	n/a	n/a
2016-05-04.16:57:40	545	92	n/a	n/a
2016-05-04.16:57:41	546	89	n/a	n/a
2016-05-04.16:57:42	545	94	n/a	n/a
2016-05-04.16:57:44	533	102	n/a	n/a
2016-05-04.16:57:45	536	122	n/a	n/a
2016-05-04.16:57:46	534	105	584	114
2016-05-04.16:57:48	543	99	583	113
2016-05-04.16:57:49	541	95	584	113
2016-05-04.16:57:51	541	91	585	112
2016-05-04.16:57:52	530	123	584	113
2016-05-04.16:57:53	535	111	583	113
2016-05-04.16:57:55	538	99	585	113
2016-05-04.16:57:56	544	96	585	113
2016-05-04.16:57:58	544	99	584	114
2016-05-04.16:57:59	539	109	584	115
2016-05-04.16:58:00	541	98	585	113
2016-05-04.16:58:02	545	93	583	113
2016-05-04.16:58:03	533	119	585	113
2016-05-04.16:58:05	539	104	584	112
2016-05-04.16:58:06	542	99	583	113
2016-05-04.16:58:07	544	96	583	113
2016-05-04.16:58:09	544	96	585	112
2016-05-04.16:58:10	538	108	584	112
2016-05-04.16:58:12	539	107	584	112
2016-05-04.16:58:13	542	98	585	112
2016-05-04.16:58:14	543	96	583	113
2016-05-04.16:58:16	543	96	585	112
2016-05-04.16:58:17	535	111	n/a	n/a
2016-05-04.16:58:19	542	98	n/a	n/a
2016-05-04.16:58:20	539	108	n/a	n/a
2016-05-04.16:58:21	544	97	n/a	n/a
2016-05-04.16:58:23	545	95	n/a	n/a
2016-05-04.16:58:24	539	107	569	95
2016-05-04.16:58:26	538	107	569	95
2016-05-04.16:58:27	534	111	n/a	n/a
2016-05-04.16:58:28	539	106	560	96
2016-05-04.16:58:30	540	99	558	96
2016-05-04.16:58:31	538	108	552	97
2016-05-04.16:58:33	536	110	552	90
2016-05-04.16:58:34	540	105	555	93
2016-05-04.16:58:35	535	111	550	95
2016-05-04.16:58:37	540	106	553	97
2016-05-04.16:58:38	543	96	550	89
2016-05-04.16:58:39	540	106	554	99
2016-05-04.16:58:41	535	111	555	98
2016-05-04.16:58:42	535	111	556	90
2016-05-04.16:58:44	538	107	554	100
2016-05-04.16:58:45	544	96	560	97
2016-05-04.16:58:46	543	96	554	96
2016-05-04.16:58:48	535	111	556	92
2016-05-04.16:58:49	542	103	557	100
2016-05-04.16:58:51	542	95	561	101
2016-05-04.16:58:52	542	99	552	97
2016-05-04.16:58:53	536	110	556	96
2016-05-04.16:58:55	535	112	557	89
2016-05-04.16:58:56	537	109	553	96
2016-05-04.16:58:58	543	96	555	95
2016-05-04.16:58:59	538	108	554	94
2016-05-04.16:59:01	539	106	560	101
2016-05-04.16:59:02	535	111	556	90
2016-05-04.16:59:03	542	99	556	99
2016-05-04.16:59:05	545	95	563	91
2016-05-04.16:59:06	537	109	559	93
2016-05-04.16:59:08	537	109	561	93
2016-05-04.16:59:09	536	110	555	92
2016-05-04.16:59:10	543	98	547	88
2016-05-04.16:59:12	538	108	556	98
2016-05-04.16:59:13	535	111	556	89
2016-05-04.16:59:15	540	100	560	100
2016-05-04.16:59:16	535	111	553	96
2016-05-04.16:59:17	546	94	541	95
2016-05-04.16:59:19	543	96	556	89
2016-05-04.16:59:20	538	108	547	103
2016-05-04.16:59:21	543	97	545	100
2016-05-04.16:59:23	546	96	553	91
2016-05-04.16:59:24	538	108	552	89
2016-05-04.16:59:26	537	109	554	97
2016-05-04.16:59:27	542	98	558	101
2016-05-04.16:59:29	545	96	557	102
2016-05-04.16:59:30	539	106	558	98
2016-05-04.16:59:31	541	105	553	97
2016-05-04.16:59:33	540	104	551	89
2016-05-04.16:59:34	540	104	553	98
2016-05-04.16:59:36	538	108	560	97
2016-05-04.16:59:37	545	94	555	95
2016-05-04.16:59:38	543	95	558	96
2016-05-04.16:59:40	538	108	547	91
2016-05-04.16:59:41	539	107	553	96
2016-05-04.16:59:43	537	109	550	94
2016-05-04.16:59:44	533	119	551	92
2016-05-04.16:59:45	543	97	557	94
2016-05-04.16:59:47	535	111	551	95
2016-05-04.16:59:48	535	111	555	98
2016-05-04.16:59:50	535	111	555	92
2016-05-04.16:59:51	544	98	555	92
2016-05-04.16:59:52	544	97	556	92
2016-05-04.16:59:54	544	93	557	95
2016-05-04.16:59:55	539	107	552	107
2016-05-04.16:59:57	537	108	549	98
2016-05-04.16:59:58	536	111	552	88
2016-05-04.16:59:59	535	111	556	91
2016-05-04.17:00:01	541	98	561	98
2016-05-04.17:00:02	545	95	559	91
2016-05-04.17:00:04	538	108	548	96
2016-05-04.17:00:05	543	98	551	96
2016-05-04.17:00:06	544	97	559	91
2016-05-04.17:00:08	538	108	557	94
2016-05-04.17:00:09	539	107	556	93
2016-05-04.17:00:11	538	108	554	94
2016-05-04.17:00:12	536	110	550	93
2016-05-04.17:00:13	539	107	555	89
2016-05-04.17:00:15	544	96	551	92
2016-05-04.17:00:16	542	98	555	93
2016-05-04.17:00:18	542	99	560	94
2016-05-04.17:00:19	543	96	556	99
2016-05-04.17:00:21	541	105	550	97
2016-05-04.17:00:22	542	96	553	91
2016-05-04.17:00:23	538	108	557	96
2016-05-04.17:00:25	545	96	555	99
2016-05-04.17:00:26	539	107	555	92
2016-05-04.17:00:28	542	99	557	94
2016-05-04.17:00:29	545	96	555	92
2016-05-04.17:00:31	535	111	555	91
2016-05-04.17:00:32	535	111	549	97
2016-05-04.17:00:33	538	108	558	91
2016-05-04.17:00:35	545	95	556	93
2016-05-04.17:00:36	538	108	556	95
2016-05-04.17:00:37	546	94	552	96
2016-05-04.17:00:39	535	110	555	97
2016-05-04.17:00:40	537	109	551	93
2016-05-04.17:00:42	541	105	554	95
2016-05-04.17:00:43	539	107	553	95
2016-05-04.17:00:45	539	108	557	98
2016-05-04.17:00:46	534	111	556	98
2016-05-04.17:00:47	541	100	552	89
2016-05-04.17:00:49	539	109	555	92
2016-05-04.17:00:50	544	96	554	89
2016-05-04.17:00:51	536	110	557	90
2016-05-04.17:00:53	545	96	557	94
2016-05-04.17:00:54	543	98	556	92
2016-05-04.17:00:56	537	107	549	92
2016-05-04.17:00:57	541	100	556	91
2016-05-04.17:00:58	546	94	550	95
2016-05-04.17:01:00	539	107	554	93
2016-05-04.17:01:01	538	108	557	90
2016-05-04.17:01:03	543	98	553	96
2016-05-04.17:01:04	534	111	548	93
2016-05-04.17:01:05	545	96	558	90
2016-05-04.17:01:07	540	105	553	92
2016-05-04.17:01:08	539	107	557	94
2016-05-04.17:01:10	535	111	549	92
2016-05-04.17:01:11	540	104	555	91
2016-05-04.17:01:12	545	94	554	95
2016-05-04.17:01:14	538	108	555	97
2016-05-04.17:01:15	540	106	553	96
2016-05-04.17:01:17	538	108	553	100
2016-05-04.17:01:18	539	107	545	97
2016-05-04.17:01:19	540	105	556	90
2016-05-04.17:01:21	536	109	556	95
2016-05-04.17:01:22	536	110	549	91
2016-05-04.17:01:23	542	98	554	99
2016-05-04.17:01:25	544	96	554	96
2016-05-04.17:01:26	538	108	560	95
2016-05-04.17:01:28	537	109	555	93
2016-05-04.17:01:29	537	108	551	95
2016-05-04.17:01:30	539	107	554	94
2016-05-04.17:01:32	539	108	553	94
2016-05-04.17:01:33	536	110	558	98
2016-05-04.17:01:34	545	95	555	92
2016-05-04.17:01:36	543	96	553	95
2016-05-04.17:01:37	540	106	555	94
2016-05-04.17:01:39	543	97	555	95
2016-05-04.17:01:40	535	111	557	95
2016-05-04.17:01:41	543	98	552	98
2016-05-04.17:01:43	536	110	551	96
2016-05-04.17:01:44	544	96	557	95
2016-05-04.17:01:46	540	106	558	96
2016-05-04.17:01:47	535	111	552	94
2016-05-04.17:01:48	535	111	553	101
2016-05-04.17:01:50	540	106	551	102
2016-05-04.17:01:51	537	108	550	93
2016-05-04.17:01:53	537	108	557	93
2016-05-04.17:01:54	545	94	560	94
2016-05-04.17:01:56	537	109	551	96
2016-05-04.17:01:57	534	111	554	98
2016-05-04.17:01:58	539	108	547	101
2016-05-04.17:02:00	535	110	557	94
2016-05-04.17:02:01	543	96	557	90
2016-05-04.17:02:03	539	108	546	98
2016-05-04.17:02:04	538	107	549	93
2016-05-04.17:02:06	545	96	558	91
2016-05-04.17:02:07	535	111	559	93
2016-05-04.17:02:08	536	110	550	101
2016-05-04.17:02:10	543	96	557	97
2016-05-04.17:02:11	540	105	559	89
2016-05-04.17:02:13	547	93	551	97
2016-05-04.17:02:14	537	109	556	94
2016-05-04.17:02:16	540	106	551	97
2016-05-04.17:02:17	544	97	555	97
2016-05-04.17:02:18	543	97	560	96
2016-05-04.17:02:20	545	95	556	96
2016-05-04.17:02:21	540	101	558	93
2016-05-04.17:02:23	544	95	558	98
2016-05-04.17:02:24	544	97	554	93
2016-05-04.17:02:25	535	111	557	98
2016-05-04.17:02:27	540	106	552	93
2016-05-04.17:02:28	540	105	551	101
2016-05-04.17:02:30	540	105	555	91
2016-05-04.17:02:31	535	111	560	92
2016-05-04.17:02:32	542	97	554	95
2016-05-04.17:02:34	540	104	548	94
2016-05-04.17:02:35	535	111	550	95
2016-05-04.17:02:37	538	108	550	94
2016-05-04.17:02:38	543	96	550	105
2016-05-04.17:02:39	545	95	554	93
2016-05-04.17:02:41	543	95	551	97
2016-05-04.17:02:42	546	95	552	97
2016-05-04.17:02:44	541	105	554	93
2016-05-04.17:02:45	540	98	556	89
2016-05-04.17:02:46	538	99	558	93
2016-05-04.17:02:48	538	108	557	94
2016-05-04.17:02:49	546	96	554	99
2016-05-04.17:02:51	537	111	548	99
2016-05-04.17:02:52	539	97	559	93
2016-05-04.17:02:53	543	97	554	93
2016-05-04.17:02:55	523	116	560	98
2016-05-04.17:02:56	513	117	559	90
2016-05-04.17:02:58	513	115	559	93
2016-05-04.17:02:59	527	102	558	96
2016-05-04.17:03:01	517	103	559	92
2016-05-04.17:03:02	532	99	557	90
2016-05-04.17:03:03	513	115	551	96
2016-05-04.17:03:05	529	103	556	95
2016-05-04.17:03:06	519	102	555	103
2016-05-04.17:03:08	529	102	557	96
2016-05-04.17:03:09	521	115	552	94
2016-05-04.17:03:10	512	116	557	100
2016-05-04.17:03:12	523	113	560	90
2016-05-04.17:03:13	522	114	553	90
2016-05-04.17:03:15	538	102	552	104
2016-05-04.17:03:16	530	101	560	93
2016-05-04.17:03:17	513	115	560	92
2016-05-04.17:03:19	523	114	559	92
2016-05-04.17:03:20	526	95	549	95
2016-05-04.17:03:22	523	114	556	90
2016-05-04.17:03:23	513	116	557	89
2016-05-04.17:03:24	513	115	553	100
2016-05-04.17:03:26	513	115	556	94
2016-05-04.17:03:27	513	115	553	94
2016-05-04.17:03:29	529	102	555	100
2016-05-04.17:03:30	513	115	556	91
2016-05-04.17:03:31	527	104	559	94
2016-05-04.17:03:33	525	114	549	98
2016-05-04.17:03:34	530	102	561	90
2016-05-04.17:03:36	524	112	554	94
2016-05-04.17:03:37	513	115	559	93
2016-05-04.17:03:38	512	115	560	93
2016-05-04.17:03:40	515	113	550	93
2016-05-04.17:03:41	527	104	554	94
2016-05-04.17:03:43	512	115	550	94
2016-05-04.17:03:44	523	114	557	92
2016-05-04.17:03:45	513	116	550	96
2016-05-04.17:03:47	512	115	555	91
2016-05-04.17:03:48	512	115	564	94
2016-05-04.17:03:50	513	115	557	94
2016-05-04.17:03:51	530	101	559	98
2016-05-04.17:03:53	523	114	556	93
2016-05-04.17:03:54	513	115	561	96
2016-05-04.17:03:55	513	115	553	95
2016-05-04.17:03:57	523	114	553	97
2016-05-04.17:03:58	524	112	556	92
2016-05-04.17:03:59	537	101	552	98
2016-05-04.17:04:01	513	115	552	95
2016-05-04.17:04:02	521	106	552	93
2016-05-04.17:04:04	513	115	552	90
2016-05-04.17:04:05	513	115	558	90
2016-05-04.17:04:06	523	114	549	96
2016-05-04.17:04:08	529	102	558	92
2016-05-04.17:04:09	529	102	548	96
2016-05-04.17:04:11	519	102	558	93
2016-05-04.17:04:12	513	115	554	95
2016-05-04.17:04:13	525	113	556	89
2016-05-04.17:04:15	513	115	560	96
2016-05-04.17:04:16	523	114	557	92
2016-05-04.17:04:18	513	115	556	93
2016-05-04.17:04:19	527	104	555	95
2016-05-04.17:04:20	513	116	552	90
2016-05-04.17:04:22	529	102	560	93
2016-05-04.17:04:23	513	115	559	90
2016-05-04.17:04:25	512	115	560	94
2016-05-04.17:04:26	512	115	556	94
2016-05-04.17:04:27	514	113	556	89
2016-05-04.17:04:29	513	115	559	98
2016-05-04.17:04:30	513	115	558	96
2016-05-04.17:04:32	528	101	556	90
2016-05-04.17:04:33	513	115	547	95
2016-05-04.17:04:34	513	115	553	92
2016-05-04.17:04:36	526	95	554	96
2016-05-04.17:04:37	521	106	556	92
2016-05-04.17:04:39	512	115	553	97
2016-05-04.17:04:40	523	114	557	94
2016-05-04.17:04:42	519	102	559	94
2016-05-04.17:04:43	513	115	551	99
2016-05-04.17:04:44	524	110	554	99
2016-05-04.17:04:46	521	106	558	94
2016-05-04.17:04:47	525	113	559	94
2016-05-04.17:04:49	512	115	561	98
2016-05-04.17:04:50	529	103	559	89
2016-05-04.17:04:51	537	101	555	97
2016-05-04.17:04:53	512	116	555	99
2016-05-04.17:04:54	513	115	556	100
2016-05-04.17:04:56	514	115	557	95
2016-05-04.17:04:57	519	102	554	95
2016-05-04.17:04:58	513	115	551	98
2016-05-04.17:05:00	512	115	559	92
2016-05-04.17:05:01	513	115	557	95
2016-05-04.17:05:02	519	107	554	101
2016-05-04.17:05:04	513	115	555	93
2016-05-04.17:05:05	520	107	551	99
2016-05-04.17:05:07	513	115	549	93
2016-05-04.17:05:08	524	112	551	101
2016-05-04.17:05:09	522	113	557	95
2016-05-04.17:05:11	521	114	555	99
2016-05-04.17:05:12	512	115	551	92
2016-05-04.17:05:14	523	114	553	95
2016-05-04.17:05:15	513	115	551	98
2016-05-04.17:05:16	513	115	547	94
2016-05-04.17:05:18	525	113	551	93
2016-05-04.17:05:19	524	112	554	96
2016-05-04.17:05:21	530	101	555	98
2016-05-04.17:05:22	512	115	558	93
2016-05-04.17:05:23	522	105	556	95
2016-05-04.17:05:25	522	113	553	94
2016-05-04.17:05:26	513	115	559	88
2016-05-04.17:05:28	525	113	552	97
2016-05-04.17:05:29	513	115	555	96
2016-05-04.17:05:30	527	104	557	91
2016-05-04.17:05:32	527	103	551	95
2016-05-04.17:05:33	523	114	554	91
2016-05-04.17:05:35	522	105	553	94
2016-05-04.17:05:36	512	115	557	92
2016-05-04.17:05:37	512	115	546	101
2016-05-04.17:05:39	513	115	557	94
2016-05-04.17:05:40	520	101	556	93
2016-05-04.17:05:42	524	112	552	92
2016-05-04.17:05:43	524	113	557	97
2016-05-04.17:05:44	524	112	558	99
2016-05-04.17:05:46	512	115	551	93
2016-05-04.17:05:47	530	102	553	94
2016-05-04.17:05:49	512	115	557	93
2016-05-04.17:05:50	525	113	548	96
2016-05-04.17:05:51	527	103	556	96
2016-05-04.17:05:53	513	115	552	93
2016-05-04.17:05:54	541	93	557	90
2016-05-04.17:05:56	538	102	554	95
2016-05-04.17:05:57	519	102	553	92
2016-05-04.17:05:59	530	101	546	107
2016-05-04.17:06:00	513	115	554	95
2016-05-04.17:06:01	525	98	552	98
2016-05-04.17:06:03	507	119	555	100
2016-05-04.17:06:04	523	111	560	99
2016-05-04.17:06:06	529	102	550	94
2016-05-04.17:06:07	512	115	555	92
2016-05-04.17:06:08	524	113	545	92
2016-05-04.17:06:10	522	114	549	101
2016-05-04.17:06:11	513	115	555	96
2016-05-04.17:06:13	522	106	554	93
2016-05-04.17:06:14	513	115	554	95
2016-05-04.17:06:15	522	114	545	89
2016-05-04.17:06:17	527	104	555	98
2016-05-04.17:06:18	525	113	555	95
2016-05-04.17:06:20	523	115	559	94
2016-05-04.17:06:21	523	113	555	94
2016-05-04.17:06:23	508	127	547	105
2016-05-04.17:06:24	521	115	555	91
2016-05-04.17:06:25	517	104	552	98
2016-05-04.17:06:27	514	115	554	95
2016-05-04.17:06:28	521	114	557	94
2016-05-04.17:06:29	512	115	552	94
2016-05-04.17:06:31	529	101	554	94
2016-05-04.17:06:32	512	115	557	96
2016-05-04.17:06:34	509	127	555	98
2016-05-04.17:06:35	513	115	554	92
2016-05-04.17:06:36	513	115	553	95
2016-05-04.17:06:38	512	116	556	91
2016-05-04.17:06:39	512	115	553	94
2016-05-04.17:06:41	520	118	546	94
2016-05-04.17:06:42	522	113	553	94
2016-05-04.17:06:43	518	113	560	93
2016-05-04.17:06:45	516	101	560	93
2016-05-04.17:06:46	521	95	555	102
2016-05-04.17:06:48	523	102	548	94
2016-05-04.17:06:49	524	101	550	101
2016-05-04.17:06:50	524	102	554	93
2016-05-04.17:06:52	524	101	545	94
2016-05-04.17:06:53	524	102	553	104
2016-05-04.17:06:55	524	102	560	96
2016-05-04.17:06:56	528	95	558	94
2016-05-04.17:06:57	524	101	555	92
2016-05-04.17:06:59	520	97	552	102
2016-05-04.17:07:00	533	101	550	98
2016-05-04.17:07:02	524	101	555	92
2016-05-04.17:07:03	524	102	557	96
2016-05-04.17:07:04	523	103	554	95
2016-05-04.17:07:06	536	100	557	93
2016-05-04.17:07:07	522	93	552	96
2016-05-04.17:07:09	524	102	557	94
2016-05-04.17:07:10	524	102	554	98
2016-05-04.17:07:12	524	101	556	102
2016-05-04.17:07:13	524	102	558	99
2016-05-04.17:07:15	524	101	555	96
2016-05-04.17:07:16	524	101	556	97
2016-05-04.17:07:17	532	102	554	97
2016-05-04.17:07:19	520	96	558	96
2016-05-04.17:07:20	524	101	551	98
2016-05-04.17:07:21	524	101	555	97
2016-05-04.17:07:23	532	102	544	95
2016-05-04.17:07:24	522	95	554	95
2016-05-04.17:07:26	520	96	556	99
2016-05-04.17:07:27	524	101	551	91
2016-05-04.17:07:28	532	101	555	88
2016-05-04.17:07:30	527	97	556	95
2016-05-04.17:07:31	524	102	548	96
2016-05-04.17:07:33	528	96	557	104
2016-05-04.17:07:34	532	101	558	90
2016-05-04.17:07:35	524	102	551	99
2016-05-04.17:07:37	523	102	555	93
2016-05-04.17:07:38	528	96	550	96
2016-05-04.17:07:40	523	102	550	102
2016-05-04.17:07:41	512	98	555	97
2016-05-04.17:07:42	506	100	551	98
2016-05-04.17:07:44	497	101	557	92
2016-05-04.17:07:45	497	102	557	97
2016-05-04.17:07:46	506	100	553	101
2016-05-04.17:07:48	514	99	553	104
2016-05-04.17:07:49	506	100	551	91
2016-05-04.17:07:51	508	101	552	96
2016-05-04.17:07:52	512	98	556	96
2016-05-04.17:07:53	507	100	555	91
2016-05-04.17:07:55	514	98	554	97
2016-05-04.17:07:56	497	103	550	101
2016-05-04.17:07:57	507	100	558	99
2016-05-04.17:07:59	497	102	556	98
2016-05-04.17:08:00	515	98	558	94
2016-05-04.17:08:02	507	100	557	96
2016-05-04.17:08:03	497	102	554	101
2016-05-04.17:08:04	511	98	553	97
2016-05-04.17:08:06	511	98	555	96
2016-05-04.17:08:07	497	104	557	95
2016-05-04.17:08:09	513	99	556	97
2016-05-04.17:08:10	506	100	554	93
2016-05-04.17:08:11	506	99	553	95
2016-05-04.17:08:13	497	102	553	105
2016-05-04.17:08:14	511	99	545	100
2016-05-04.17:08:15	497	104	555	91
2016-05-04.17:08:17	517	97	548	108
2016-05-04.17:08:18	514	99	548	107
2016-05-04.17:08:19	508	100	546	100
2016-05-04.17:08:21	505	100	545	95
2016-05-04.17:08:22	507	100	544	95
2016-05-04.17:08:23	503	101	559	95
2016-05-04.17:08:25	507	101	n/a	n/a
2016-05-04.17:08:26	512	99	n/a	n/a
2016-05-04.17:08:28	509	99	n/a	n/a
2016-05-04.17:08:29	506	100	569	95
2016-05-04.17:08:31	497	102	545	100
2016-05-04.17:08:32	514	99	545	100
2016-05-04.17:08:33	511	98	539	95
2016-05-04.17:08:35	507	100	541	101
2016-05-04.17:08:36	508	100	546	102
2016-05-04.17:08:38	512	99	539	95
2016-05-04.17:08:39	497	103	557	99
2016-05-04.17:08:40	512	98	317	314
2016-05-04.17:08:42	497	102	558	96
2016-05-04.17:08:43	497	104	n/a	n/a
2016-05-04.17:08:45	497	105	545	99
2016-05-04.17:08:46	506	100	536	81
2016-05-04.17:08:47	506	100	n/a	n/a
2016-05-04.17:08:49	514	98	n/a	n/a
2016-05-04.17:08:50	505	101	n/a	n/a
2016-05-04.17:08:51	512	98	n/a	n/a
2016-05-04.17:08:53	497	103	n/a	n/a
2016-05-04.17:08:54	497	101	n/a	n/a
2016-05-04.17:08:56	497	102	528	82
2016-05-04.17:08:57	512	98	548	96
2016-05-04.17:08:58	508	100	551	91
2016-05-04.17:09:00	507	101	550	92
2016-05-04.17:09:01	497	102	550	95
2016-05-04.17:09:03	508	100	547	96
2016-05-04.17:09:04	507	100	550	95
2016-05-04.17:09:06	512	99	556	96
2016-05-04.17:09:07	512	99	556	93
2016-05-04.17:09:08	497	102	551	91
2016-05-04.17:09:10	501	102	552	92
2016-05-04.17:09:11	512	99	554	95
2016-05-04.17:09:12	506	100	551	92
2016-05-04.17:09:14	497	102	559	96
2016-05-04.17:09:15	506	100	551	91
2016-05-04.17:09:17	512	98	555	92
2016-05-04.17:09:18	497	102	558	99
2016-05-04.17:09:19	497	103	557	100
2016-05-04.17:09:21	512	99	558	96
2016-05-04.17:09:22	497	102	549	97
2016-05-04.17:09:23	507	99	560	97
2016-05-04.17:09:25	507	100	549	92
2016-05-04.17:09:26	506	100	554	94
2016-05-04.17:09:28	506	99	557	96
2016-05-04.17:09:29	507	100	554	99
2016-05-04.17:09:30	497	100	556	96
2016-05-04.17:09:32	507	100	556	93
2016-05-04.17:09:33	510	95	555	95
2016-05-04.17:09:34	508	99	555	96
2016-05-04.17:09:36	498	99	555	95
2016-05-04.17:09:37	507	99	551	92
2016-05-04.17:09:39	498	99	554	95
2016-05-04.17:09:40	512	97	549	91
2016-05-04.17:09:41	507	99	558	97
2016-05-04.17:09:43	507	98	555	94
2016-05-04.17:09:44	504	100	551	95
2016-05-04.17:09:46	509	101	555	95
2016-05-04.17:09:47	507	99	553	91
2016-05-04.17:09:48	507	99	555	93
2016-05-04.17:09:50	513	98	551	96
2016-05-04.17:09:51	505	100	555	96
2016-05-04.17:09:53	512	99	556	93
2016-05-04.17:09:54	507	100	557	96
2016-05-04.17:09:55	513	97	555	102
2016-05-04.17:09:57	505	100	552	95
2016-05-04.17:09:58	506	101	555	95
2016-05-04.17:10:00	511	98	n/a	n/a
2016-05-04.17:10:01	512	98	557	91
2016-05-04.17:10:02	506	100	555	93
2016-05-04.17:10:04	513	98	558	95
2016-05-04.17:10:05	506	100	550	92
2016-05-04.17:10:07	508	101	557	96
2016-05-04.17:10:08	504	100	555	93
2016-05-04.17:10:09	503	103	559	94
2016-05-04.17:10:11	512	99	556	97
2016-05-04.17:10:12	505	100	556	95
2016-05-04.17:10:14	497	104	554	93
2016-05-04.17:10:15	508	98	559	98
2016-05-04.17:10:16	497	104	554	100
2016-05-04.17:10:18	497	104	555	97
2016-05-04.17:10:19	507	101	551	94
2016-05-04.17:10:21	512	98	562	97
2016-05-04.17:10:22	497	102	555	93
2016-05-04.17:10:23	508	102	556	94
2016-05-04.17:10:25	513	98	557	92
2016-05-04.17:10:26	512	98	552	101
2016-05-04.17:10:28	503	101	555	96
2016-05-04.17:10:29	508	100	552	101
2016-05-04.17:10:30	509	100	550	94
2016-05-04.17:10:32	497	103	561	94
2016-05-04.17:10:33	508	99	552	120
2016-05-04.17:10:34	509	99	551	89
2016-05-04.17:10:36	497	106	557	102
2016-05-04.17:10:37	497	104	555	95
2016-05-04.17:10:39	497	106	554	97
2016-05-04.17:10:40	512	97	557	96
2016-05-04.17:10:41	513	98	557	96
2016-05-04.17:10:43	511	100	548	92
2016-05-04.17:10:44	497	104	554	99
2016-05-04.17:10:45	508	99	560	101
2016-05-04.17:10:47	497	105	556	97
2016-05-04.17:10:48	508	100	550	93
2016-05-04.17:10:50	504	100	555	99
2016-05-04.17:10:51	507	100	558	97
2016-05-04.17:10:53	506	100	550	96
2016-05-04.17:10:54	508	100	549	94
2016-05-04.17:10:55	502	101	554	95
2016-05-04.17:10:57	497	102	553	98
2016-05-04.17:10:58	507	97	557	100
2016-05-04.17:11:00	513	98	552	95
2016-05-04.17:11:01	507	99	553	100
2016-05-04.17:11:02	511	98	555	99
2016-05-04.17:11:04	505	100	559	102
2016-05-04.17:11:05	506	101	550	93
2016-05-04.17:11:06	512	98	551	94
2016-05-04.17:11:08	512	98	547	92
2016-05-04.17:11:09	497	104	552	101
2016-05-04.17:11:11	512	99	548	92
2016-05-04.17:11:12	506	100	555	96
2016-05-04.17:11:13	509	101	551	95
2016-05-04.17:11:15	506	100	557	99
2016-05-04.17:11:16	505	103	555	97
2016-05-04.17:11:18	508	99	560	95
2016-05-04.17:11:19	497	104	553	97
2016-05-04.17:11:20	497	104	557	100
2016-05-04.17:11:22	512	98	560	101
2016-05-04.17:11:23	512	99	557	96
2016-05-04.17:11:25	506	98	549	94
2016-05-04.17:11:26	497	105	555	92
2016-05-04.17:11:27	506	98	559	96
2016-05-04.17:11:29	512	99	559	94
2016-05-04.17:11:30	497	104	557	89
2016-05-04.17:11:31	511	98	556	95
2016-05-04.17:11:33	512	98	553	98
2016-05-04.17:11:34	512	97	548	93
2016-05-04.17:11:36	507	100	557	96
2016-05-04.17:11:37	513	98	552	96
2016-05-04.17:11:38	506	101	555	97
2016-05-04.17:11:40	513	98	557	97
2016-05-04.17:11:41	503	101	556	100
2016-05-04.17:11:43	511	98	551	97
2016-05-04.17:11:44	497	104	553	96
2016-05-04.17:11:45	513	99	555	96
2016-05-04.17:11:47	512	98	548	93
2016-05-04.17:11:48	504	100	555	99
2016-05-04.17:11:50	512	98	547	93
2016-05-04.17:11:51	507	100	554	95
2016-05-04.17:11:52	504	100	555	96
2016-05-04.17:11:54	508	99	552	97
2016-05-04.17:11:55	513	97	554	96
2016-05-04.17:11:57	497	104	547	98
2016-05-04.17:11:58	512	98	548	95
2016-05-04.17:12:00	512	98	554	94
2016-05-04.17:12:01	507	100	550	95
2016-05-04.17:12:02	512	98	549	96
2016-05-04.17:12:04	513	98	557	95
2016-05-04.17:12:05	497	104	552	95
2016-05-04.17:12:07	508	100	552	92
2016-05-04.17:12:08	508	100	561	101
2016-05-04.17:12:09	506	100	556	98
2016-05-04.17:12:11	513	98	551	94
2016-05-04.17:12:12	509	100	554	96
2016-05-04.17:12:14	512	97	556	96
2016-05-04.17:12:15	511	98	550	95
2016-05-04.17:12:16	508	98	551	97
2016-05-04.17:12:18	497	104	558	95
2016-05-04.17:12:19	507	101	546	96
2016-05-04.17:12:20	506	101	554	95
2016-05-04.17:12:22	506	99	560	98
2016-05-04.17:12:23	513	99	551	96
2016-05-04.17:12:25	505	101	557	102
2016-05-04.17:12:26	497	104	551	98
2016-05-04.17:12:27	506	101	559	98
2016-05-04.17:12:29	507	100	558	94
2016-05-04.17:12:30	501	102	552	94
2016-05-04.17:12:32	508	98	550	96
2016-05-04.17:12:33	513	98	548	96
2016-05-04.17:12:34	509	100	550	93
2016-05-04.17:12:36	506	100	553	95
2016-05-04.17:12:37	512	98	551	98
2016-05-04.17:12:38	509	99	555	97
2016-05-04.17:12:40	512	98	554	102
2016-05-04.17:12:41	497	100	548	93
2016-05-04.17:12:43	505	100	551	93
2016-05-04.17:12:44	508	98	548	92
2016-05-04.17:12:46	511	97	549	93
2016-05-04.17:12:47	506	101	557	99
2016-05-04.17:12:48	506	100	554	97
2016-05-04.17:12:50	507	100	552	96
2016-05-04.17:12:51	497	104	550	96
2016-05-04.17:12:52	508	99	553	98
2016-05-04.17:12:54	507	100	552	96
2016-05-04.17:12:55	503	101	553	97
2016-05-04.17:12:57	511	99	555	97
2016-05-04.17:12:58	508	98	551	93
2016-05-04.17:12:59	513	98	551	96
2016-05-04.17:13:01	510	99	554	95
2016-05-04.17:13:02	507	100	560	105
2016-05-04.17:13:04	508	98	544	93
2016-05-04.17:13:05	506	100	556	96
2016-05-04.17:13:06	503	101	553	94
2016-05-04.17:13:08	510	98	554	94
2016-05-04.17:13:09	509	100	557	99
2016-05-04.17:13:11	510	99	550	97
2016-05-04.17:13:12	512	99	550	96
2016-05-04.17:13:13	503	100	554	98
2016-05-04.17:13:15	508	99	554	96
2016-05-04.17:13:16	508	98	555	100
2016-05-04.17:13:17	509	99	558	98
2016-05-04.17:13:19	510	99	554	98
2016-05-04.17:13:20	512	99	550	93
2016-05-04.17:13:22	497	104	555	98
2016-05-04.17:13:23	508	98	554	96
2016-05-04.17:13:24	512	99	553	95
2016-05-04.17:13:26	504	100	554	98
2016-05-04.17:13:27	506	101	556	100
2016-05-04.17:13:28	497	103	548	96
2016-05-04.17:13:30	497	104	556	96
2016-05-04.17:13:31	509	100	553	95
2016-05-04.17:13:33	509	100	550	96
2016-05-04.17:13:34	507	99	553	97
2016-05-04.17:13:35	497	105	560	98
2016-05-04.17:13:37	505	102	555	103
2016-05-04.17:13:38	507	99	547	93
2016-05-04.17:13:39	511	97	557	96
2016-05-04.17:13:41	513	98	549	95
2016-05-04.17:13:42	512	98	546	96
2016-05-04.17:13:44	512	98	549	94
2016-05-04.17:13:45	497	104	555	97
2016-05-04.17:13:46	505	100	552	99
2016-05-04.17:13:48	507	98	553	102
2016-05-04.17:13:49	509	99	557	100
2016-05-04.17:13:50	511	99	557	98
2016-05-04.17:13:52	507	100	552	96
2016-05-04.17:13:53	497	105	553	97
2016-05-04.17:13:55	507	101	555	101
2016-05-04.17:13:56	507	101	553	96
2016-05-04.17:13:57	511	98	548	93
2016-05-04.17:13:59	505	102	555	100
2016-05-04.17:14:00	497	103	555	99
2016-05-04.17:14:02	497	104	551	99
2016-05-04.17:14:03	509	99	549	96
2016-05-04.17:14:04	500	101	548	92
2016-05-04.17:14:06	506	101	547	93
2016-05-04.17:14:07	509	99	559	98
2016-05-04.17:14:09	511	98	547	99
2016-05-04.17:14:10	507	101	553	96
2016-05-04.17:14:11	497	103	554	95
2016-05-04.17:14:13	513	98	548	96
2016-05-04.17:14:14	505	101	554	96
2016-05-04.17:14:15	497	101	554	97
2016-05-04.17:14:17	512	99	563	99
2016-05-04.17:14:18	511	98	553	96
2016-05-04.17:14:20	510	100	555	100
2016-05-04.17:14:21	497	104	547	93
2016-05-04.17:14:22	509	99	558	99
2016-05-04.17:14:24	501	102	551	93
2016-05-04.17:14:25	513	99	552	96
2016-05-04.17:14:27	509	99	553	94
2016-05-04.17:14:28	497	104	558	100
2016-05-04.17:14:29	507	100	551	93
2016-05-04.17:14:31	509	100	556	98
2016-05-04.17:14:32	500	101	553	98
2016-05-04.17:14:34	500	103	549	92
2016-05-04.17:14:35	509	100	554	98
2016-05-04.17:14:36	497	104	547	96
2016-05-04.17:14:38	509	98	554	99
2016-05-04.17:14:39	510	99	554	96
2016-05-04.17:14:41	497	104	557	98
2016-05-04.17:14:42	507	101	550	98
2016-05-04.17:14:43	497	102	553	98
2016-05-04.17:14:45	513	98	552	98
2016-05-04.17:14:46	511	98	561	100
2016-05-04.17:14:47	511	98	554	100
2016-05-04.17:14:49	513	98	562	101
2016-05-04.17:14:50	508	99	549	95
2016-05-04.17:14:51	506	100	551	95
2016-05-04.17:14:53	508	98	555	100
2016-05-04.17:14:54	497	104	551	96
2016-05-04.17:14:56	509	99	555	99
2016-05-04.17:14:57	507	100	555	99
2016-05-04.17:14:59	512	98	551	98
2016-05-04.17:15:00	511	98	556	95
2016-05-04.17:15:01	497	103	553	97
2016-05-04.17:15:03	506	101	558	100
2016-05-04.17:15:04	512	98	555	96
2016-05-04.17:15:06	508	99	553	94
2016-05-04.17:15:07	497	105	561	99
2016-05-04.17:15:08	512	99	548	98
2016-05-04.17:15:10	508	99	559	97
2016-05-04.17:15:11	506	102	551	99
2016-05-04.17:15:12	497	102	561	96
2016-05-04.17:15:14	510	99	553	98
2016-05-04.17:15:15	503	101	559	97
2016-05-04.17:15:17	501	103	548	92
2016-05-04.17:15:18	509	99	556	98
2016-05-04.17:15:19	505	100	552	98
2016-05-04.17:15:21	513	98	555	95
2016-05-04.17:15:22	497	104	555	97
2016-05-04.17:15:24	497	104	553	98
2016-05-04.17:15:25	497	104	545	96
2016-05-04.17:15:26	505	100	552	99
2016-05-04.17:15:28	507	99	557	99
2016-05-04.17:15:29	497	104	555	96
2016-05-04.17:15:30	509	99	549	98
2016-05-04.17:15:32	508	99	554	100
2016-05-04.17:15:33	506	100	556	97
2016-05-04.17:15:35	497	104	559	96
2016-05-04.17:15:36	497	104	554	97
2016-05-04.17:15:37	497	103	552	98
2016-05-04.17:15:39	511	98	545	93
2016-05-04.17:15:40	497	102	556	95
2016-05-04.17:15:42	513	98	562	102
2016-05-04.17:15:43	504	100	560	100
2016-05-04.17:15:44	505	100	549	95
2016-05-04.17:15:46	513	99	555	102
2016-05-04.17:15:47	512	99	556	97
2016-05-04.17:15:49	497	104	553	97
2016-05-04.17:15:50	497	103	561	102
2016-05-04.17:15:51	509	100	547	95
2016-05-04.17:15:53	507	99	557	95
2016-05-04.17:15:54	513	97	557	95
2016-05-04.17:15:56	513	97	552	97
2016-05-04.17:15:57	513	99	543	92
2016-05-04.17:15:58	508	100	552	93
2016-05-04.17:16:00	511	98	555	98
2016-05-04.17:16:01	505	102	554	96
2016-05-04.17:16:03	507	100	554	96
2016-05-04.17:16:04	508	99	552	99
2016-05-04.17:16:05	508	98	555	101
2016-05-04.17:16:07	503	100	550	93
2016-05-04.17:16:08	511	99	552	94
2016-05-04.17:16:10	507	100	547	96
2016-05-04.17:16:11	508	99	557	97
2016-05-04.17:16:12	505	102	555	95
2016-05-04.17:16:14	507	99	555	98
2016-05-04.17:16:15	512	98	551	95
2016-05-04.17:16:17	507	99	552	97
2016-05-04.17:16:18	509	99	551	97
2016-05-04.17:16:19	497	104	556	98
2016-05-04.17:16:21	505	100	554	100
2016-05-04.17:16:22	508	100	554	96
2016-05-04.17:16:24	512	98	559	103
2016-05-04.17:16:25	506	98	557	94
2016-05-04.17:16:26	507	98	553	95
2016-05-04.17:16:28	508	98	554	100
2016-05-04.17:16:29	507	102	547	96
2016-05-04.17:16:31	513	98	553	99
2016-05-04.17:16:32	513	98	556	103
2016-05-04.17:16:34	513	99	555	103
2016-05-04.17:16:35	505	100	551	98
2016-05-04.17:16:37	513	98	550	92
2016-05-04.17:16:38	497	103	555	100
2016-05-04.17:16:39	507	101	547	93
2016-05-04.17:16:41	507	99	555	102
2016-05-04.17:16:42	507	100	556	97
2016-05-04.17:16:43	499	101	553	100
2016-05-04.17:16:45	497	102	553	97
2016-05-04.17:16:46	508	99	548	97
2016-05-04.17:16:48	497	104	554	95
2016-05-04.17:16:49	497	104	556	100
2016-05-04.17:16:50	511	99	555	97
2016-05-04.17:16:52	n/a	n/a	550	97
2016-05-04.17:16:53	505	100	546	95
2016-05-04.17:16:55	512	99	554	99
2016-05-04.17:16:56	497	104	557	101
2016-05-04.17:16:57	508	99	553	99
2016-05-04.17:16:59	497	104	555	100
2016-05-04.17:17:00	510	99	552	102
2016-05-04.17:17:02	497	104	563	98
2016-05-04.17:17:03	508	100	551	99
2016-05-04.17:17:04	497	104	557	104
2016-05-04.17:17:06	509	99	549	92
2016-05-04.17:17:07	497	104	556	101
2016-05-04.17:17:09	508	100	549	96
2016-05-04.17:17:10	509	98	554	94
2016-05-04.17:17:11	513	99	561	101
2016-05-04.17:17:13	508	99	549	95
2016-05-04.17:17:14	507	101	556	100
2016-05-04.17:17:16	497	104	548	94
2016-05-04.17:17:17	509	100	547	93
2016-05-04.17:17:18	505	100	550	92
2016-05-04.17:17:20	497	103	559	100
2016-05-04.17:17:21	505	100	555	103
2016-05-04.17:17:23	509	100	554	97
2016-05-04.17:17:24	511	99	544	91
2016-05-04.17:17:25	497	104	555	96
2016-05-04.17:17:27	497	102	541	95
2016-05-04.17:17:28	497	104	551	95
2016-05-04.17:17:30	497	102	553	95
2016-05-04.17:17:31	497	104	555	99
2016-05-04.17:17:32	n/a	n/a	559	100
2016-05-04.17:17:34	507	100	553	94
2016-05-04.17:17:35	511	99	554	95
2016-05-04.17:17:36	505	100	558	96
2016-05-04.17:17:38	503	101	548	93
2016-05-04.17:17:39	507	101	554	96
2016-05-04.17:17:41	510	99	551	92
2016-05-04.17:17:42	497	104	553	97
2016-05-04.17:17:43	507	100	558	97
2016-05-04.17:17:45	509	100	553	98
2016-05-04.17:17:46	509	98	549	97
2016-05-04.17:17:47	503	101	556	99
2016-05-04.17:17:49	503	101	554	95
2016-05-04.17:17:50	507	100	551	95
2016-05-04.17:17:52	513	99	552	94
2016-05-04.17:17:53	506	99	558	99
2016-05-04.17:17:54	497	105	548	97
2016-05-04.17:17:56	497	105	555	94
2016-05-04.17:17:57	497	104	555	100
2016-05-04.17:17:59	497	104	557	95
2016-05-04.17:18:00	497	105	557	102
2016-05-04.17:18:01	507	99	552	95
2016-05-04.17:18:03	513	98	555	94
2016-05-04.17:18:04	513	98	552	96
2016-05-04.17:18:06	507	101	554	95
2016-05-04.17:18:07	508	99	560	98
2016-05-04.17:18:09	506	101	548	95
2016-05-04.17:18:10	506	101	559	97
2016-05-04.17:18:11	507	100	552	98
2016-05-04.17:18:13	509	99	554	97
2016-05-04.17:18:14	506	101	545	91
2016-05-04.17:18:16	513	99	557	95
2016-05-04.17:18:17	497	104	554	95
2016-05-04.17:18:18	497	106	558	101
2016-05-04.17:18:20	497	104	551	97
2016-05-04.17:18:21	504	100	550	95
2016-05-04.17:18:23	501	103	557	96
2016-05-04.17:18:24	505	101	552	98
2016-05-04.17:18:25	497	104	554	97
2016-05-04.17:18:27	n/a	n/a	558	97
2016-05-04.17:18:28	n/a	n/a	555	98
2016-05-04.17:18:30	n/a	n/a	557	100
2016-05-04.17:18:31	n/a	n/a	557	97
2016-05-04.17:18:32	n/a	n/a	554	98
2016-05-04.17:18:34	n/a	n/a	552	97
2016-05-04.17:18:35	n/a	n/a	551	94
2016-05-04.17:18:37	n/a	n/a	548	99
2016-05-04.17:18:38	n/a	n/a	555	99
2016-05-04.17:18:39	n/a	n/a	554	99
2016-05-04.17:19:20	344	285	551	95
2016-05-04.17:19:21	459	221	550	96
2016-05-04.17:19:23	459	221	540	93
2016-05-04.17:19:24	460	220	552	99
2016-05-04.17:19:25	400	278	557	97
2016-05-04.17:19:27	211	358	555	97
2016-05-04.17:19:28	329	251	558	99
2016-05-04.17:19:29	281	294	552	94
2016-05-04.17:19:31	207	353	559	100
2016-05-04.17:19:32	238	343	556	98
2016-05-04.17:19:34	217	362	554	95
2016-05-04.17:19:35	227	346	553	95
2016-05-04.17:19:37	459	221	559	99
2016-05-04.17:19:38	458	221	548	96
2016-05-04.17:19:39	458	221	555	97
2016-05-04.17:19:41	459	221	558	99
2016-05-04.17:19:42	458	221	560	102
2016-05-04.17:19:44	459	221	559	101
2016-05-04.17:19:45	459	221	556	99
2016-05-04.17:19:46	458	221	552	96
2016-05-04.17:19:48	460	220	552	100
2016-05-04.17:19:49	459	221	554	96
2016-05-04.17:19:51	140	237	559	98
2016-05-04.17:19:52	460	220	557	97
2016-05-04.17:19:54	459	221	555	98
2016-05-04.17:19:55	459	221	553	93
2016-05-04.17:19:56	459	221	553	97
2016-05-04.17:19:58	459	221	558	100
2016-05-04.17:19:59	459	221	563	89
2016-05-04.17:20:01	459	221	558	97
2016-05-04.17:20:02	460	221	559	92
2016-05-04.17:20:03	459	221	561	92
2016-05-04.17:20:05	459	221	559	96
2016-05-04.17:20:06	458	221	555	95
2016-05-04.17:20:08	460	222	558	94
2016-05-04.17:20:09	459	221	559	98
2016-05-04.17:20:10	458	220	554	91
2016-05-04.17:20:12	460	221	558	92
2016-05-04.17:20:13	460	221	556	93
2016-05-04.17:20:15	459	221	549	93
2016-05-04.17:20:16	459	221	560	92
2016-05-04.17:20:18	459	221	558	95
2016-05-04.17:20:19	459	222	562	94
2016-05-04.17:20:20	n/a	n/a	554	92
2016-05-04.17:20:22	459	223	563	93
2016-05-04.17:20:23	n/a	n/a	561	99
2016-05-04.17:20:25	459	222	550	90
2016-05-04.17:20:26	459	222	558	91
2016-05-04.17:20:27	459	222	558	92
2016-05-04.17:20:29	459	222	559	94
2016-05-04.17:20:30	459	222	555	91
2016-05-04.17:20:32	405	297	556	92
2016-05-04.17:20:34	459	222	563	98
2016-05-04.17:20:35	459	222	555	92
2016-05-04.17:20:36	459	222	558	95
2016-05-04.17:20:38	n/a	n/a	562	99
2016-05-04.17:20:39	n/a	n/a	561	94
2016-05-04.17:20:41	n/a	n/a	562	94
2016-05-04.17:20:42	n/a	n/a	556	95
2016-05-04.17:20:44	n/a	n/a	556	99
2016-05-04.17:20:45	459	223	546	92
2016-05-04.17:20:46	n/a	n/a	555	93
2016-05-04.17:20:48	n/a	n/a	548	97
2016-05-04.17:20:49	n/a	n/a	556	98
2016-05-04.17:20:50	n/a	n/a	560	96
2016-05-04.17:20:52	459	222	557	92
2016-05-04.17:20:53	n/a	n/a	557	92
2016-05-04.17:20:55	n/a	n/a	550	91
2016-05-04.17:20:56	459	222	560	98
2016-05-04.17:20:57	n/a	n/a	563	94
2016-05-04.17:20:59	n/a	n/a	559	93
2016-05-04.17:21:00	n/a	n/a	558	96
2016-05-04.17:21:02	n/a	n/a	560	94
2016-05-04.17:21:03	n/a	n/a	558	92
2016-05-04.17:21:04	n/a	n/a	554	92
2016-05-04.17:21:06	n/a	n/a	560	94
2016-05-04.17:21:07	n/a	n/a	558	94
2016-05-04.17:21:09	n/a	n/a	551	93
2016-05-04.17:21:10	n/a	n/a	565	95
2016-05-04.17:21:11	n/a	n/a	561	96
2016-05-04.17:21:13	n/a	n/a	559	91
2016-05-04.17:21:14	n/a	n/a	552	95
2016-05-04.17:21:16	n/a	n/a	557	96
2016-05-04.17:21:17	282	320	559	98
2016-05-04.17:21:19	n/a	n/a	550	94
2016-05-04.17:21:21	n/a	n/a	552	93
2016-05-04.17:21:22	459	222	557	92
2016-05-04.17:21:24	n/a	n/a	550	92
2016-05-04.17:21:25	n/a	n/a	555	93
2016-05-04.17:21:26	n/a	n/a	562	98
2016-05-04.17:21:28	n/a	n/a	556	92
2016-05-04.17:21:29	n/a	n/a	557	93
2016-05-04.17:21:31	n/a	n/a	556	95
2016-05-04.17:21:32	459	222	552	90
2016-05-04.17:21:34	n/a	n/a	559	97
2016-05-04.17:21:35	459	222	555	92
2016-05-04.17:21:36	n/a	n/a	555	94
2016-05-04.17:21:38	459	222	557	96
2016-05-04.17:21:39	n/a	n/a	559	96
2016-05-04.17:21:40	n/a	n/a	562	93
2016-05-04.17:21:42	n/a	n/a	554	93
2016-05-04.17:21:43	n/a	n/a	554	93
2016-05-04.17:21:45	459	222	550	95
2016-05-04.17:21:46	n/a	n/a	557	94
2016-05-04.17:21:47	n/a	n/a	560	90
2016-05-04.17:21:49	n/a	n/a	559	101
2016-05-04.17:21:50	459	222	555	90
2016-05-04.17:21:52	460	224	559	95
2016-05-04.17:21:53	n/a	n/a	551	92
2016-05-04.17:21:54	459	222	555	96
2016-05-04.17:21:56	n/a	n/a	558	94
2016-05-04.17:21:57	n/a	n/a	556	93
2016-05-04.17:21:58	n/a	n/a	549	93
2016-05-04.17:22:00	459	222	554	95
2016-05-04.17:22:01	n/a	n/a	554	92
2016-05-04.17:22:02	459	222	559	99
2016-05-04.17:22:04	n/a	n/a	559	96
2016-05-04.17:22:05	n/a	n/a	555	92
2016-05-04.17:22:07	n/a	n/a	555	94
2016-05-04.17:22:08	n/a	n/a	n/a	n/a
2016-05-04.17:22:09	460	224	n/a	n/a
2016-05-04.17:22:11	n/a	n/a	n/a	n/a
2016-05-04.17:22:12	459	222	n/a	n/a
2016-05-04.17:22:14	459	222	n/a	n/a
2016-05-04.17:22:15	n/a	n/a	n/a	n/a
2016-05-04.17:22:16	n/a	n/a	n/a	n/a
2016-05-04.17:22:18	n/a	n/a	n/a	n/a
2016-05-04.17:22:19	459	222	n/a	n/a
2016-05-04.17:22:20	n/a	n/a	n/a	n/a
2016-05-04.17:22:22	459	222	n/a	n/a
2016-05-04.17:22:23	459	222	n/a	n/a
2016-05-04.17:22:25	n/a	n/a	n/a	n/a
2016-05-04.17:22:26	459	222	n/a	n/a
2016-05-04.17:22:27	459	222	n/a	n/a
2016-05-04.17:22:29	n/a	n/a	n/a	n/a
2016-05-04.17:22:30	n/a	n/a	n/a	n/a
2016-05-04.17:22:31	n/a	n/a	n/a	n/a
2016-05-04.17:22:33	n/a	n/a	n/a	n/a
2016-05-04.17:22:34	n/a	n/a	n/a	n/a
2016-05-04.17:22:36	n/a	n/a	n/a	n/a
2016-05-04.17:22:37	n/a	n/a	n/a	n/a
2016-05-04.17:22:38	459	222	n/a	n/a
2016-05-04.17:22:40	n/a	n/a	n/a	n/a
2016-05-04.17:22:41	n/a	n/a	n/a	n/a
2016-05-04.17:22:43	n/a	n/a	n/a	n/a
2016-05-04.17:22:44	459	222	n/a	n/a
2016-05-04.17:22:45	n/a	n/a	n/a	n/a
2016-05-04.17:22:47	n/a	n/a	n/a	n/a
2016-05-04.17:22:48	n/a	n/a	n/a	n/a
2016-05-04.17:22:49	n/a	n/a	n/a	n/a
2016-05-04.17:22:51	n/a	n/a	n/a	n/a
2016-05-04.17:22:52	n/a	n/a	n/a	n/a
2016-05-04.17:22:54	n/a	n/a	n/a	n/a
2016-05-04.17:22:55	459	222	n/a	n/a
2016-05-04.17:22:56	n/a	n/a	n/a	n/a
2016-05-04.17:22:58	n/a	n/a	n/a	n/a
2016-05-04.17:22:59	459	222	n/a	n/a
2016-05-04.17:23:00	n/a	n/a	n/a	n/a
2016-05-04.17:23:02	n/a	n/a	n/a	n/a
2016-05-04.17:23:03	459	222	n/a	n/a
2016-05-04.17:23:05	n/a	n/a	n/a	n/a
2016-05-04.17:23:06	n/a	n/a	n/a	n/a
2016-05-04.17:23:07	n/a	n/a	n/a	n/a
2016-05-04.17:23:09	460	224	n/a	n/a
2016-05-04.17:23:10	459	223	n/a	n/a
2016-05-04.17:23:12	459	222	n/a	n/a
2016-05-04.17:23:13	n/a	n/a	n/a	n/a
2016-05-04.17:23:14	n/a	n/a	n/a	n/a
2016-05-04.17:23:16	n/a	n/a	n/a	n/a
2016-05-04.17:23:17	n/a	n/a	n/a	n/a
2016-05-04.17:23:19	n/a	n/a	n/a	n/a
2016-05-04.17:23:20	459	222	n/a	n/a
2016-05-04.17:23:21	n/a	n/a	n/a	n/a
2016-05-04.17:23:23	n/a	n/a	n/a	n/a
2016-05-04.17:23:24	n/a	n/a	n/a	n/a
2016-05-04.17:23:25	459	222	n/a	n/a
2016-05-04.17:23:27	n/a	n/a	n/a	n/a
2016-05-04.17:23:28	n/a	n/a	n/a	n/a
2016-05-04.17:23:29	n/a	n/a	n/a	n/a
2016-05-04.17:23:31	n/a	n/a	n/a	n/a
2016-05-04.17:23:32	n/a	n/a	n/a	n/a
2016-05-04.17:23:34	n/a	n/a	n/a	n/a
2016-05-04.17:23:35	n/a	n/a	n/a	n/a
2016-05-04.17:23:36	n/a	n/a	n/a	n/a
2016-05-04.17:23:38	459	222	n/a	n/a
2016-05-04.17:23:39	459	222	n/a	n/a
2016-05-04.17:23:41	n/a	n/a	n/a	n/a
2016-05-04.17:23:42	459	222	n/a	n/a
2016-05-04.17:23:43	460	224	n/a	n/a
2016-05-04.17:23:45	460	224	n/a	n/a
2016-05-04.17:23:46	459	222	n/a	n/a
2016-05-04.17:23:47	459	223	n/a	n/a
2016-05-04.17:23:49	459	222	n/a	n/a
2016-05-04.17:23:50	n/a	n/a	n/a	n/a
2016-05-04.17:23:52	n/a	n/a	n/a	n/a
2016-05-04.17:23:53	n/a	n/a	n/a	n/a
2016-05-04.17:23:55	n/a	n/a	n/a	n/a
2016-05-04.17:23:56	n/a	n/a	n/a	n/a
2016-05-04.17:23:57	n/a	n/a	n/a	n/a
2016-05-04.17:23:59	459	222	n/a	n/a
2016-05-04.17:24:00	460	224	n/a	n/a
2016-05-04.17:24:02	n/a	n/a	n/a	n/a
2016-05-04.17:24:03	460	224	n/a	n/a
2016-05-04.17:24:04	459	223	n/a	n/a
2016-05-04.17:24:06	n/a	n/a	n/a	n/a
2016-05-04.17:24:07	n/a	n/a	n/a	n/a
2016-05-04.17:24:09	459	223	n/a	n/a
2016-05-04.17:24:10	n/a	n/a	n/a	n/a
2016-05-04.17:24:11	n/a	n/a	n/a	n/a
2016-05-04.17:24:13	n/a	n/a	n/a	n/a
2016-05-04.17:24:14	n/a	n/a	n/a	n/a
2016-05-04.17:24:16	459	222	n/a	n/a
2016-05-04.17:24:17	459	222	n/a	n/a
2016-05-04.17:24:18	n/a	n/a	n/a	n/a
2016-05-04.17:24:20	459	222	n/a	n/a
2016-05-04.17:24:21	459	224	n/a	n/a
2016-05-04.17:24:23	459	223	n/a	n/a
2016-05-04.17:24:24	n/a	n/a	n/a	n/a
2016-05-04.17:24:25	n/a	n/a	n/a	n/a
2016-05-04.17:24:27	n/a	n/a	n/a	n/a
2016-05-04.17:24:28	n/a	n/a	n/a	n/a
2016-05-04.17:24:29	n/a	n/a	n/a	n/a
2016-05-04.17:24:31	n/a	n/a	n/a	n/a
2016-05-04.17:24:32	n/a	n/a	n/a	n/a
2016-05-04.17:24:33	n/a	n/a	n/a	n/a
2016-05-04.17:24:35	459	222	n/a	n/a
2016-05-04.17:24:36	n/a	n/a	n/a	n/a
2016-05-04.17:24:38	459	222	n/a	n/a
2016-05-04.17:24:39	459	222	n/a	n/a
2016-05-04.17:24:40	459	222	n/a	n/a
2016-05-04.17:24:42	n/a	n/a	n/a	n/a
2016-05-04.17:24:43	n/a	n/a	n/a	n/a
2016-05-04.17:24:45	n/a	n/a	n/a	n/a
2016-05-04.17:24:46	n/a	n/a	n/a	n/a
2016-05-04.17:24:47	n/a	n/a	n/a	n/a
2016-05-04.17:24:49	459	222	n/a	n/a
2016-05-04.17:24:50	n/a	n/a	n/a	n/a
2016-05-04.17:24:52	n/a	n/a	n/a	n/a
2016-05-04.17:24:53	n/a	n/a	n/a	n/a
2016-05-04.17:24:54	n/a	n/a	n/a	n/a
2016-05-04.17:24:56	n/a	n/a	n/a	n/a
2016-05-04.17:24:57	n/a	n/a	n/a	n/a
2016-05-04.17:24:59	n/a	n/a	n/a	n/a
2016-05-04.17:25:00	459	222	n/a	n/a
2016-05-04.17:25:01	n/a	n/a	n/a	n/a
2016-05-04.17:25:03	459	222	n/a	n/a
2016-05-04.17:25:04	459	222	n/a	n/a
2016-05-04.17:25:06	n/a	n/a	n/a	n/a
2016-05-04.17:25:07	n/a	n/a	n/a	n/a
2016-05-04.17:25:08	n/a	n/a	n/a	n/a
2016-05-04.17:25:10	459	222	n/a	n/a
2016-05-04.17:25:11	459	222	n/a	n/a
2016-05-04.17:25:12	n/a	n/a	n/a	n/a
2016-05-04.17:25:14	n/a	n/a	n/a	n/a
2016-05-04.17:25:15	459	223	n/a	n/a
2016-05-04.17:25:17	n/a	n/a	n/a	n/a
2016-05-04.17:25:18	n/a	n/a	n/a	n/a
2016-05-04.17:25:19	n/a	n/a	n/a	n/a
2016-05-04.17:25:21	459	222	n/a	n/a
2016-05-04.17:25:22	459	224	n/a	n/a
2016-05-04.17:25:24	n/a	n/a	n/a	n/a
2016-05-04.17:25:25	n/a	n/a	n/a	n/a
2016-05-04.17:25:26	n/a	n/a	n/a	n/a
2016-05-04.17:25:28	n/a	n/a	n/a	n/a
2016-05-04.17:25:29	n/a	n/a	n/a	n/a
2016-05-04.17:25:31	n/a	n/a	n/a	n/a
2016-05-04.17:25:32	n/a	n/a	n/a	n/a
2016-05-04.17:25:33	n/a	n/a	n/a	n/a
2016-05-04.17:25:35	n/a	n/a	n/a	n/a
2016-05-04.17:25:36	n/a	n/a	n/a	n/a
2016-05-04.17:25:37	n/a	n/a	n/a	n/a
2016-05-04.17:25:39	n/a	n/a	n/a	n/a
2016-05-04.17:25:40	459	222	n/a	n/a
2016-05-04.17:25:42	n/a	n/a	n/a	n/a
2016-05-04.17:25:43	n/a	n/a	n/a	n/a
2016-05-04.17:25:45	n/a	n/a	n/a	n/a
2016-05-04.17:25:46	n/a	n/a	n/a	n/a
2016-05-04.17:25:47	459	222	n/a	n/a
2016-05-04.17:25:49	n/a	n/a	n/a	n/a
2016-05-04.17:25:50	n/a	n/a	n/a	n/a
2016-05-04.17:25:52	n/a	n/a	n/a	n/a
2016-05-04.17:25:53	n/a	n/a	n/a	n/a
2016-05-04.17:25:54	n/a	n/a	n/a	n/a
2016-05-04.17:25:56	459	222	n/a	n/a
2016-05-04.17:25:57	n/a	n/a	n/a	n/a
2016-05-04.17:25:59	459	222	n/a	n/a
2016-05-04.17:26:00	n/a	n/a	n/a	n/a
2016-05-04.17:26:01	n/a	n/a	n/a	n/a
2016-05-04.17:26:03	n/a	n/a	n/a	n/a
2016-05-04.17:26:04	459	222	n/a	n/a
2016-05-04.17:26:06	n/a	n/a	n/a	n/a
2016-05-04.17:26:07	n/a	n/a	n/a	n/a
2016-05-04.17:26:08	n/a	n/a	n/a	n/a
2016-05-04.17:26:10	n/a	n/a	n/a	n/a
2016-05-04.17:26:11	459	224	n/a	n/a
2016-05-04.17:26:13	459	222	n/a	n/a
2016-05-04.17:26:14	459	224	n/a	n/a
2016-05-04.17:26:15	459	222	n/a	n/a
2016-05-04.17:26:17	328	293	n/a	n/a
2016-05-04.17:26:19	459	222	n/a	n/a
2016-05-04.17:26:20	376	246	n/a	n/a
2016-05-04.17:26:22	459	221	n/a	n/a
2016-05-04.17:26:24	459	221	n/a	n/a
2016-05-04.17:26:25	460	221	n/a	n/a
2016-05-04.17:26:27	459	222	n/a	n/a
2016-05-04.17:26:28	459	222	n/a	n/a
2016-05-04.17:26:29	459	222	n/a	n/a
2016-05-04.17:26:31	459	222	n/a	n/a
2016-05-04.17:26:32	459	222	n/a	n/a
2016-05-04.17:26:34	n/a	n/a	n/a	n/a
2016-05-04.17:26:35	459	222	n/a	n/a
2016-05-04.17:26:36	459	222	n/a	n/a
2016-05-04.17:26:38	459	223	n/a	n/a
2016-05-04.17:26:39	459	222	n/a	n/a
2016-05-04.17:26:41	459	222	n/a	n/a
2016-05-04.17:26:42	459	222	n/a	n/a
2016-05-04.17:26:43	459	222	n/a	n/a
2016-05-04.17:26:45	459	222	n/a	n/a
2016-05-04.17:26:46	459	222	n/a	n/a
2016-05-04.17:26:47	459	223	n/a	n/a
2016-05-04.17:26:49	459	222	n/a	n/a
2016-05-04.17:26:50	459	222	n/a	n/a
2016-05-04.17:26:52	n/a	n/a	n/a	n/a
2016-05-04.17:26:53	459	222	n/a	n/a
2016-05-04.17:26:54	459	222	n/a	n/a
2016-05-04.17:26:56	459	222	n/a	n/a
2016-05-04.17:26:57	459	222	n/a	n/a
2016-05-04.17:26:58	n/a	n/a	n/a	n/a
2016-05-04.17:27:00	459	222	n/a	n/a
2016-05-04.17:27:01	459	222	n/a	n/a
2016-05-04.17:27:03	459	223	n/a	n/a
2016-05-04.17:27:04	459	222	n/a	n/a
2016-05-04.17:27:05	459	223	n/a	n/a
2016-05-04.17:27:07	459	223	n/a	n/a
2016-05-04.17:27:08	459	223	n/a	n/a
2016-05-04.17:27:10	459	222	n/a	n/a
2016-05-04.17:27:11	459	223	n/a	n/a
2016-05-04.17:27:12	459	222	n/a	n/a
2016-05-04.17:27:14	459	222	n/a	n/a
2016-05-04.17:27:15	459	223	n/a	n/a
2016-05-04.17:27:17	459	222	n/a	n/a
2016-05-04.17:27:18	459	222	n/a	n/a
2016-05-04.17:27:19	459	222	n/a	n/a
2016-05-04.17:27:21	n/a	n/a	n/a	n/a
2016-05-04.17:27:22	459	222	n/a	n/a
2016-05-04.17:27:24	459	222	n/a	n/a
2016-05-04.17:27:25	459	222	n/a	n/a
2016-05-04.17:27:27	459	222	n/a	n/a
2016-05-04.17:27:28	459	223	n/a	n/a
2016-05-04.17:27:29	459	222	n/a	n/a
2016-05-04.17:27:31	459	222	n/a	n/a

## Sheet: 12th May 2016
Timestamp	Intervention			Control
	x Avg.	y Avg.		x Avg.	y Avg.
2016-05-12.10:37:51	332	274		n/a	n/a
2016-05-12.10:37:53	297	273		n/a	n/a
2016-05-12.10:37:55	351	254		n/a	n/a
2016-05-12.10:37:57	351	271		n/a	n/a
2016-05-12.10:37:59	341	278		n/a	n/a
2016-05-12.10:38:01	347	270		n/a	n/a
2016-05-12.10:38:03	319	248		n/a	n/a
2016-05-12.10:38:06	336	271		n/a	n/a
2016-05-12.10:38:08	315	256		n/a	n/a
2016-05-12.10:38:10	339	249		n/a	n/a
2016-05-12.10:38:12	330	245		n/a	n/a
2016-05-12.10:38:14	341	260		n/a	n/a
2016-05-12.10:38:17	357	270		n/a	n/a
2016-05-12.10:38:19	325	264		n/a	n/a
2016-05-12.10:38:21	332	273		n/a	n/a
2016-05-12.10:38:24	289	251		n/a	n/a
2016-05-12.10:38:27	270	258		n/a	n/a
2016-05-12.10:38:29	287	254		n/a	n/a
2016-05-12.10:38:32	331	263		n/a	n/a
2016-05-12.10:38:34	335	263		n/a	n/a
2016-05-12.10:38:36	313	260		n/a	n/a
2016-05-12.10:38:39	300	268		n/a	n/a
2016-05-12.10:38:41	350	279		n/a	n/a
2016-05-12.10:38:43	344	268		n/a	n/a
2016-05-12.10:38:45	321	243		n/a	n/a
2016-05-12.10:38:47	319	272		n/a	n/a
2016-05-12.10:38:49	270	261		n/a	n/a
2016-05-12.10:38:51	316	269		n/a	n/a
2016-05-12.10:38:53	320	260		n/a	n/a
2016-05-12.10:38:56	315	252		n/a	n/a
2016-05-12.10:38:58	352	270		n/a	n/a
2016-05-12.10:39:00	366	271		n/a	n/a
2016-05-12.10:39:02	325	266		n/a	n/a
2016-05-12.10:39:04	337	276		n/a	n/a
2016-05-12.10:39:06	367	270		n/a	n/a
2016-05-12.10:39:08	292	280		n/a	n/a
2016-05-12.10:39:10	273	270		n/a	n/a
2016-05-12.10:39:12	333	267		n/a	n/a
2016-05-12.10:39:14	361	271		n/a	n/a
2016-05-12.10:39:17	351	273		n/a	n/a
2016-05-12.10:39:19	320	265		n/a	n/a
2016-05-12.10:39:21	279	266		n/a	n/a
2016-05-12.10:39:23	362	273		n/a	n/a
2016-05-12.10:39:25	287	272		n/a	n/a
2016-05-12.10:39:27	308	282		n/a	n/a
2016-05-12.10:39:29	294	266		n/a	n/a
2016-05-12.10:39:32	290	257		n/a	n/a
2016-05-12.10:39:34	277	299		n/a	n/a
2016-05-12.10:39:36	450	183		n/a	n/a
2016-05-12.10:39:38	286	232		n/a	n/a
2016-05-12.10:39:40	351	286		n/a	n/a
2016-05-12.10:39:42	305	279		n/a	n/a
2016-05-12.10:39:44	335	241		n/a	n/a
2016-05-12.10:39:47	369	282		n/a	n/a
2016-05-12.10:39:49	324	245		n/a	n/a
2016-05-12.10:39:51	372	271		n/a	n/a
2016-05-12.10:39:53	359	301		n/a	n/a
2016-05-12.10:39:55	359	263		n/a	n/a
2016-05-12.10:39:57	383	279		n/a	n/a
2016-05-12.10:39:59	374	279		n/a	n/a
2016-05-12.10:40:01	362	260		n/a	n/a
2016-05-12.10:40:03	351	246		n/a	n/a
2016-05-12.10:40:05	376	273		n/a	n/a
2016-05-12.10:40:07	359	254		n/a	n/a
2016-05-12.10:40:09	389	280		n/a	n/a
2016-05-12.10:40:11	334	247		n/a	n/a
2016-05-12.10:40:13	357	251		n/a	n/a
2016-05-12.10:40:15	355	283		n/a	n/a
2016-05-12.10:40:17	375	274		n/a	n/a
2016-05-12.10:40:19	378	255		n/a	n/a
2016-05-12.10:40:21	329	241		n/a	n/a
2016-05-12.10:40:24	369	295		n/a	n/a
2016-05-12.10:40:26	380	273		n/a	n/a
2016-05-12.10:40:27	374	289		n/a	n/a
2016-05-12.10:40:29	329	250		n/a	n/a
2016-05-12.10:40:32	350	281		n/a	n/a
2016-05-12.10:40:34	364	271		n/a	n/a
2016-05-12.10:40:36	388	286		n/a	n/a
2016-05-12.10:40:38	349	244		n/a	n/a
2016-05-12.10:40:40	373	253		n/a	n/a
2016-05-12.10:40:42	343	241		n/a	n/a
2016-05-12.10:40:44	394	282		n/a	n/a
2016-05-12.10:40:46	272	254		n/a	n/a
2016-05-12.10:40:49	414	193		n/a	n/a
2016-05-12.10:40:50	456	211		n/a	n/a
2016-05-12.10:40:52	445	196		n/a	n/a
2016-05-12.10:40:54	367	270		n/a	n/a
2016-05-12.10:40:56	366	275		n/a	n/a
2016-05-12.10:40:58	329	273		453	103
2016-05-12.10:41:00	343	284		n/a	n/a
2016-05-12.10:41:02	343	297		n/a	n/a
2016-05-12.10:41:04	329	290		n/a	n/a
2016-05-12.10:41:06	303	286		452	74
2016-05-12.10:41:09	348	253		n/a	n/a
2016-05-12.10:41:11	354	279		471	69
2016-05-12.10:41:13	413	286		n/a	n/a
2016-05-12.10:41:15	379	248		n/a	n/a
2016-05-12.10:41:17	375	258		n/a	n/a
2016-05-12.10:41:19	396	280		n/a	n/a
2016-05-12.10:41:21	397	282		n/a	n/a
2016-05-12.10:41:23	326	249		n/a	n/a
2016-05-12.10:41:25	384	257		n/a	n/a
2016-05-12.10:41:27	365	270		546	78
2016-05-12.10:41:29	362	273		555	66
2016-05-12.10:41:31	325	254		568	80
2016-05-12.10:41:33	355	274		n/a	n/a
2016-05-12.10:41:35	379	277		561	74
2016-05-12.10:41:37	376	266		540	56
2016-05-12.10:41:39	392	274		539	47
2016-05-12.10:41:41	332	257		543	48
2016-05-12.10:41:44	389	274		n/a	n/a
2016-05-12.10:41:46	387	283		541	57
2016-05-12.10:41:49	319	250		n/a	n/a
2016-05-12.10:41:51	368	278		607	67
2016-05-12.10:41:53	383	252		557	62
2016-05-12.10:41:55	322	246		n/a	n/a
2016-05-12.10:41:57	374	258		528	76
2016-05-12.10:41:59	303	252		516	67
2016-05-12.10:42:02	366	251		n/a	n/a
2016-05-12.10:42:04	396	269		n/a	n/a
2016-05-12.10:42:06	371	253		556	77
2016-05-12.10:42:08	370	251		547	66
2016-05-12.10:42:10	399	277		553	64
2016-05-12.10:42:12	399	281		n/a	n/a
2016-05-12.10:42:14	341	256		n/a	n/a
2016-05-12.10:42:16	391	278		n/a	n/a
2016-05-12.10:42:18	367	261		n/a	n/a
2016-05-12.10:42:20	334	269		n/a	n/a
2016-05-12.10:42:22	351	257		n/a	n/a
2016-05-12.10:42:24	286	254		n/a	n/a
2016-05-12.10:42:26	333	263		n/a	n/a
2016-05-12.10:42:28	322	254		n/a	n/a
2016-05-12.10:42:30	386	268		n/a	n/a
2016-05-12.10:42:32	331	264		n/a	n/a
2016-05-12.10:42:34	330	269		n/a	n/a
2016-05-12.10:42:36	338	276		n/a	n/a
2016-05-12.10:42:38	376	283		n/a	n/a
2016-05-12.10:42:40	366	284		n/a	n/a
2016-05-12.10:42:42	374	298		n/a	n/a
2016-05-12.10:42:44	385	271		n/a	n/a
2016-05-12.10:42:46	315	262		n/a	n/a
2016-05-12.10:42:48	335	277		n/a	n/a
2016-05-12.10:42:50	347	269		n/a	n/a
2016-05-12.10:42:52	368	273		n/a	n/a
2016-05-12.10:42:54	358	251		n/a	n/a
2016-05-12.10:42:56	390	292		n/a	n/a
2016-05-12.10:42:58	385	287		n/a	n/a
2016-05-12.10:43:00	358	256		n/a	n/a
2016-05-12.10:43:02	385	278		n/a	n/a
2016-05-12.10:43:04	369	270		n/a	n/a
2016-05-12.10:43:06	372	265		n/a	n/a
2016-05-12.10:43:08	346	261		n/a	n/a
2016-05-12.10:43:10	391	250		n/a	n/a
2016-05-12.10:43:12	352	270		n/a	n/a
2016-05-12.10:43:14	372	241		n/a	n/a
2016-05-12.10:43:16	359	277		n/a	n/a
2016-05-12.10:43:17	389	236		n/a	n/a
2016-05-12.10:43:19	355	257		n/a	n/a
2016-05-12.10:43:21	408	287		n/a	n/a
2016-05-12.10:43:23	370	244		n/a	n/a
2016-05-12.10:43:25	377	280		n/a	n/a
2016-05-12.10:43:27	382	277		n/a	n/a
2016-05-12.10:43:29	379	253		n/a	n/a
2016-05-12.10:43:31	359	250		n/a	n/a
2016-05-12.10:43:33	371	281		n/a	n/a
2016-05-12.10:43:35	377	269		n/a	n/a
2016-05-12.10:43:37	348	243		n/a	n/a
2016-05-12.10:43:39	361	251		n/a	n/a
2016-05-12.10:43:41	360	254		n/a	n/a
2016-05-12.10:43:43	399	279		n/a	n/a
2016-05-12.10:43:45	389	278		n/a	n/a
2016-05-12.10:43:47	355	242		n/a	n/a
2016-05-12.10:43:49	360	244		n/a	n/a
2016-05-12.10:43:51	354	273		n/a	n/a
2016-05-12.10:43:53	360	248		465	77
2016-05-12.10:43:55	348	259		539	61
2016-05-12.10:43:57	358	283		n/a	n/a
2016-05-12.10:43:59	375	268		n/a	n/a
2016-05-12.10:44:01	395	281		n/a	n/a
2016-05-12.10:44:03	375	248		n/a	n/a
2016-05-12.10:44:05	379	281		n/a	n/a
2016-05-12.10:44:07	372	246		n/a	n/a
2016-05-12.10:44:09	371	251		n/a	n/a
2016-05-12.10:44:11	348	246		n/a	n/a
2016-05-12.10:44:13	371	273		n/a	n/a
2016-05-12.10:44:15	359	250		n/a	n/a
2016-05-12.10:44:17	350	267		n/a	n/a
2016-05-12.10:44:19	343	253		n/a	n/a
2016-05-12.10:44:21	392	257		n/a	n/a
2016-05-12.10:44:23	362	273		n/a	n/a
2016-05-12.10:44:25	391	274		n/a	n/a
2016-05-12.10:44:27	377	290		n/a	n/a
2016-05-12.10:44:28	346	240		n/a	n/a
2016-05-12.10:44:31	340	279		n/a	n/a
2016-05-12.10:44:32	379	270		n/a	n/a
2016-05-12.10:44:34	355	245		n/a	n/a
2016-05-12.10:44:36	359	286		n/a	n/a
2016-05-12.10:44:38	363	279		n/a	n/a
2016-05-12.10:44:40	361	287		n/a	n/a
2016-05-12.10:44:42	345	245		n/a	n/a
2016-05-12.10:44:44	372	241		n/a	n/a
2016-05-12.10:44:46	372	254		n/a	n/a
2016-05-12.10:44:48	376	279		n/a	n/a
2016-05-12.10:44:50	392	275		n/a	n/a
2016-05-12.10:44:52	388	269		n/a	n/a
2016-05-12.10:44:54	342	244		n/a	n/a
2016-05-12.10:44:56	352	261		n/a	n/a
2016-05-12.10:44:58	347	295		492	95
2016-05-12.10:45:00	340	249		n/a	n/a
2016-05-12.10:45:02	392	285		n/a	n/a
2016-05-12.10:45:04	338	283		413	180
2016-05-12.10:45:06	372	250		n/a	n/a
2016-05-12.10:45:08	369	245		400	89
2016-05-12.10:45:10	395	251		484	62
2016-05-12.10:45:12	358	294		484	88
2016-05-12.10:45:14	386	262		487	77
2016-05-12.10:45:16	337	247		359	83
2016-05-12.10:45:18	396	243		n/a	n/a
2016-05-12.10:45:20	396	265		n/a	n/a
2016-05-12.10:45:22	362	244		521	59
2016-05-12.10:45:24	373	267		520	78
2016-05-12.10:45:26	360	250		332	103
2016-05-12.10:45:28	372	244		541	80
2016-05-12.10:45:30	342	279		332	176
2016-05-12.10:45:32	356	285		302	176
2016-05-12.10:45:34	364	278		350	181
2016-05-12.10:45:36	357	275		342	189
2016-05-12.10:45:38	340	271		287	189
2016-05-12.10:45:40	369	287		n/a	n/a
2016-05-12.10:45:41	363	248		n/a	n/a
2016-05-12.10:45:43	341	242		n/a	n/a
2016-05-12.10:45:45	379	250		n/a	n/a
2016-05-12.10:45:47	384	238		n/a	n/a
2016-05-12.10:45:49	367	253		n/a	n/a
2016-05-12.10:45:51	381	276		n/a	n/a
2016-05-12.10:45:53	372	269		n/a	n/a
2016-05-12.10:45:55	368	252		491	77
2016-05-12.10:45:57	373	275		453	74
2016-05-12.10:45:59	375	273		n/a	n/a
2016-05-12.10:46:01	339	259		n/a	n/a
2016-05-12.10:46:03	376	279		n/a	n/a
2016-05-12.10:46:05	403	267		n/a	n/a
2016-05-12.10:46:07	365	239		n/a	n/a
2016-05-12.10:46:09	381	271		n/a	n/a
2016-05-12.10:46:11	392	275		n/a	n/a
2016-05-12.10:46:13	334	289		n/a	n/a
2016-05-12.10:46:15	360	273		n/a	n/a
2016-05-12.10:46:17	353	225		n/a	n/a
2016-05-12.10:46:19	369	257		n/a	n/a
2016-05-12.10:46:21	395	272		n/a	n/a
2016-05-12.10:46:23	383	270		n/a	n/a
2016-05-12.10:46:25	361	274		n/a	n/a
2016-05-12.10:46:27	382	260		n/a	n/a
2016-05-12.10:46:28	387	272		n/a	n/a
2016-05-12.10:46:30	378	245		n/a	n/a
2016-05-12.10:46:32	375	270		n/a	n/a
2016-05-12.10:46:34	368	272		522	79
2016-05-12.10:46:36	369	293		n/a	n/a
2016-05-12.10:46:38	367	270		n/a	n/a
2016-05-12.10:46:40	343	237		n/a	n/a
2016-05-12.10:46:42	379	253		n/a	n/a
2016-05-12.10:46:44	376	274		539	78
2016-05-12.10:46:46	340	262		n/a	n/a
2016-05-12.10:46:48	346	249		n/a	n/a
2016-05-12.10:46:50	370	271		n/a	n/a
2016-05-12.10:46:52	368	294		n/a	n/a
2016-05-12.10:46:54	350	253		n/a	n/a
2016-05-12.10:46:56	380	264		n/a	n/a
2016-05-12.10:46:58	383	288		n/a	n/a
2016-05-12.10:47:00	376	279		n/a	n/a
2016-05-12.10:47:02	373	279		n/a	n/a
2016-05-12.10:47:03	341	242		510	78
2016-05-12.10:47:06	361	274		n/a	n/a
2016-05-12.10:47:07	392	277		n/a	n/a
2016-05-12.10:47:09	361	243		n/a	n/a
2016-05-12.10:47:11	357	238		n/a	n/a
2016-05-12.10:47:13	344	252		n/a	n/a
2016-05-12.10:47:15	344	281		n/a	n/a
2016-05-12.10:47:17	357	275		n/a	n/a
2016-05-12.10:47:19	370	249		n/a	n/a
2016-05-12.10:47:21	391	259		n/a	n/a
2016-05-12.10:47:23	390	267		n/a	n/a
2016-05-12.10:47:25	374	284		n/a	n/a
2016-05-12.10:47:27	361	249		n/a	n/a
2016-05-12.10:47:29	364	256		n/a	n/a
2016-05-12.10:47:31	364	247		n/a	n/a
2016-05-12.10:47:33	339	244		n/a	n/a
2016-05-12.10:47:35	368	247		n/a	n/a
2016-05-12.10:47:37	361	254		n/a	n/a
2016-05-12.10:47:39	353	267		n/a	n/a
2016-05-12.10:47:41	371	269		n/a	n/a
2016-05-12.10:47:43	389	275		n/a	n/a
2016-05-12.10:47:45	345	244		n/a	n/a
2016-05-12.10:47:47	366	278		n/a	n/a
2016-05-12.10:47:49	367	254		n/a	n/a
2016-05-12.10:47:51	363	264		n/a	n/a
2016-05-12.10:47:53	378	249		n/a	n/a
2016-05-12.10:47:55	355	249		n/a	n/a
2016-05-12.10:47:57	349	253		n/a	n/a
2016-05-12.10:47:59	407	270		n/a	n/a
2016-05-12.10:48:01	360	247		n/a	n/a
2016-05-12.10:48:03	374	278		n/a	n/a
2016-05-12.10:48:05	388	267		n/a	n/a
2016-05-12.10:48:07	363	243		n/a	n/a
2016-05-12.10:48:09	375	275		n/a	n/a
2016-05-12.10:48:11	369	238		n/a	n/a
2016-05-12.10:48:13	370	283		n/a	n/a
2016-05-12.10:48:15	375	271		n/a	n/a
2016-05-12.10:48:17	398	280		n/a	n/a
2016-05-12.10:48:19	334	250		n/a	n/a
2016-05-12.10:48:20	362	259		n/a	n/a
2016-05-12.10:48:22	377	274		n/a	n/a
2016-05-12.10:48:24	381	275		377	100
2016-05-12.10:48:26	343	247		n/a	n/a
2016-05-12.10:48:28	389	270		n/a	n/a
2016-05-12.10:48:30	367	291		n/a	n/a
2016-05-12.10:48:32	355	269		526	68
2016-05-12.10:48:34	373	289		556	51
2016-05-12.10:48:36	313	264		n/a	n/a
2016-05-12.10:48:38	388	281		n/a	n/a
2016-05-12.10:48:40	363	251		n/a	n/a
2016-05-12.10:48:42	335	244		510	65
2016-05-12.10:48:44	359	271		n/a	n/a
2016-05-12.10:48:46	341	247		n/a	n/a
2016-05-12.10:48:48	357	258		n/a	n/a
2016-05-12.10:48:50	349	250		n/a	n/a
2016-05-12.10:48:52	386	271		n/a	n/a
2016-05-12.10:48:54	342	240		n/a	n/a
2016-05-12.10:48:57	354	244		n/a	n/a
2016-05-12.10:48:59	357	247		n/a	n/a
2016-05-12.10:49:01	360	281		n/a	n/a
2016-05-12.10:49:03	367	276		n/a	n/a
2016-05-12.10:49:04	366	278		n/a	n/a
2016-05-12.10:49:06	372	263		512	59
2016-05-12.10:49:08	377	277		n/a	n/a
2016-05-12.10:49:10	380	251		380	91
2016-05-12.10:49:12	378	250		n/a	n/a
2016-05-12.10:49:14	357	248		n/a	n/a
2016-05-12.10:49:16	338	250		n/a	n/a
2016-05-12.10:49:18	396	285		n/a	n/a
2016-05-12.10:49:20	351	281		n/a	n/a
2016-05-12.10:49:22	358	241		n/a	n/a
2016-05-12.10:49:24	386	278		n/a	n/a
2016-05-12.10:49:26	382	276		n/a	n/a
2016-05-12.10:49:28	350	284		n/a	n/a
2016-05-12.10:49:30	364	273		n/a	n/a
2016-05-12.10:49:32	367	248		n/a	n/a
2016-05-12.10:49:34	373	277		n/a	n/a
2016-05-12.10:49:36	395	276		545	99
2016-05-12.10:49:38	346	244		554	54
2016-05-12.10:49:40	368	258		n/a	n/a
2016-05-12.10:49:42	350	271		n/a	n/a
2016-05-12.10:49:44	366	245		n/a	n/a
2016-05-12.10:49:46	374	273		n/a	n/a
2016-05-12.10:49:48	369	258		n/a	n/a
2016-05-12.10:49:50	361	255		n/a	n/a
2016-05-12.10:49:52	339	257		n/a	n/a
2016-05-12.10:49:54	377	271		n/a	n/a
2016-05-12.10:49:56	385	281		505	49
2016-05-12.10:49:57	372	243		n/a	n/a
2016-05-12.10:50:00	371	270		n/a	n/a
2016-05-12.10:50:01	366	290		n/a	n/a
2016-05-12.10:50:03	392	275		535	47
2016-05-12.10:50:05	363	254		n/a	n/a
2016-05-12.10:50:07	337	240		n/a	n/a
2016-05-12.10:50:09	354	273		n/a	n/a
2016-05-12.10:50:11	369	246		548	50
2016-05-12.10:50:13	343	261		n/a	n/a
2016-05-12.10:50:15	367	278		n/a	n/a
2016-05-12.10:50:17	363	279		n/a	n/a
2016-05-12.10:50:19	368	266		n/a	n/a
2016-05-12.10:50:21	347	267		n/a	n/a
2016-05-12.10:50:23	375	244		n/a	n/a
2016-05-12.10:50:25	352	272		n/a	n/a
2016-05-12.10:50:27	362	278		147	165
2016-05-12.10:50:29	368	264		n/a	n/a
2016-05-12.10:50:31	336	274		n/a	n/a
2016-05-12.10:50:33	368	240		n/a	n/a
2016-05-12.10:50:35	356	262		n/a	n/a
2016-05-12.10:50:37	375	252		n/a	n/a
2016-05-12.10:50:39	385	279		528	83
2016-05-12.10:50:41	404	287		n/a	n/a
2016-05-12.10:50:43	339	252		n/a	n/a
2016-05-12.10:50:45	364	259		n/a	n/a
2016-05-12.10:50:47	355	270		535	56
2016-05-12.10:50:48	353	241		334	101
2016-05-12.10:50:50	409	267		531	80
2016-05-12.10:50:52	390	260		n/a	n/a
2016-05-12.10:50:54	358	280		533	53
2016-05-12.10:50:56	394	250		n/a	n/a
2016-05-12.10:50:58	340	265		n/a	n/a
2016-05-12.10:51:00	368	271		371	99
2016-05-12.10:51:02	368	288		n/a	n/a
2016-05-12.10:51:04	375	258		n/a	n/a
2016-05-12.10:51:06	368	280		n/a	n/a
2016-05-12.10:51:08	373	283		n/a	n/a
2016-05-12.10:51:10	370	261		n/a	n/a
2016-05-12.10:51:12	364	276		n/a	n/a
2016-05-12.10:51:14	330	275		n/a	n/a
2016-05-12.10:51:16	339	296		n/a	n/a
2016-05-12.10:51:18	364	288		n/a	n/a
2016-05-12.10:51:20	341	234		n/a	n/a
2016-05-12.10:51:22	346	239		n/a	n/a
2016-05-12.10:51:25	323	262		n/a	n/a
2016-05-12.10:51:27	342	271		n/a	n/a
2016-05-12.10:51:29	369	281		n/a	n/a
2016-05-12.10:51:31	387	270		n/a	n/a
2016-05-12.10:51:33	386	262		n/a	n/a
2016-05-12.10:51:35	366	269		n/a	n/a
2016-05-12.10:51:37	472	250		n/a	n/a
2016-05-12.10:51:39	473	268		n/a	n/a
2016-05-12.10:51:41	337	202		n/a	n/a
2016-05-12.10:51:42	344	280		535	74
2016-05-12.10:51:45	362	278		n/a	n/a
2016-05-12.10:51:47	367	251		n/a	n/a
2016-05-12.10:51:49	368	273		n/a	n/a
2016-05-12.10:51:51	350	255		n/a	n/a
2016-05-12.10:51:53	357	264		42	254
2016-05-12.10:51:55	387	276		41	255
2016-05-12.10:51:57	379	271		n/a	n/a
2016-05-12.10:51:59	388	262		n/a	n/a
2016-05-12.10:52:01	375	264		n/a	n/a
2016-05-12.10:52:03	335	247		n/a	n/a
2016-05-12.10:52:05	338	272		n/a	n/a
2016-05-12.10:52:08	360	256		n/a	n/a
2016-05-12.10:52:10	326	250		18	78
2016-05-12.10:52:12	371	264		n/a	n/a
2016-05-12.10:52:14	375	267		n/a	n/a
2016-05-12.10:52:16	400	295		n/a	n/a
2016-05-12.10:52:18	399	273		n/a	n/a
2016-05-12.10:52:20	353	242		n/a	n/a
2016-05-12.10:52:22	365	255		476	114
2016-05-12.10:52:24	386	282		n/a	n/a
2016-05-12.10:52:26	391	282		n/a	n/a
2016-05-12.10:52:28	358	275		n/a	n/a
2016-05-12.10:52:30	339	258		532	54
2016-05-12.10:52:32	341	268		n/a	n/a
2016-05-12.10:52:34	331	262		n/a	n/a
2016-05-12.10:52:36	374	275		n/a	n/a
2016-05-12.10:52:38	380	268		n/a	n/a
2016-05-12.10:52:40	326	242		n/a	n/a
2016-05-12.10:52:42	394	278		510	76
2016-05-12.10:52:44	368	248		n/a	n/a
2016-05-12.10:52:46	407	272		n/a	n/a
2016-05-12.10:52:49	410	278		n/a	n/a
2016-05-12.10:52:51	395	287		n/a	n/a
2016-05-12.10:52:53	393	267		n/a	n/a
2016-05-12.10:52:55	402	277		n/a	n/a
2016-05-12.10:52:57	366	265		n/a	n/a
2016-05-12.10:52:59	376	245		n/a	n/a
2016-05-12.10:53:01	395	264		n/a	n/a
2016-05-12.10:53:03	370	252		n/a	n/a
2016-05-12.10:53:05	435	268		n/a	n/a
2016-05-12.10:53:07	395	280		n/a	n/a
2016-05-12.10:53:09	424	263		n/a	n/a
2016-05-12.10:53:11	414	276		n/a	n/a
2016-05-12.10:53:13	362	256		521	93
2016-05-12.10:53:15	352	241		511	54
2016-05-12.10:53:17	416	270		n/a	n/a
2016-05-12.10:53:19	386	273		n/a	n/a
2016-05-12.10:53:21	303	240		n/a	n/a
2016-05-12.10:53:23	406	268		511	65
2016-05-12.10:53:25	350	290		532	91
2016-05-12.10:53:27	350	273		n/a	n/a
2016-05-12.10:53:29	353	276		n/a	n/a
2016-05-12.10:53:31	334	274		n/a	n/a
2016-05-12.10:53:34	356	292		n/a	n/a
2016-05-12.10:53:36	368	268		n/a	n/a
2016-05-12.10:53:37	359	300		n/a	n/a
2016-05-12.10:53:39	339	276		n/a	n/a
2016-05-12.10:53:41	373	300		n/a	n/a
2016-05-12.10:53:43	362	278		n/a	n/a
2016-05-12.10:53:45	379	273		n/a	n/a
2016-05-12.10:53:47	385	285		n/a	n/a
2016-05-12.10:53:49	379	292		n/a	n/a
2016-05-12.10:53:51	386	268		n/a	n/a
2016-05-12.10:53:53	378	257		n/a	n/a
2016-05-12.10:53:55	350	300		n/a	n/a
2016-05-12.10:53:57	349	280		n/a	n/a
2016-05-12.10:53:59	390	261		372	95
2016-05-12.10:54:01	370	293		n/a	n/a
2016-05-12.10:54:03	371	234		n/a	n/a
2016-05-12.10:54:05	409	253		n/a	n/a
2016-05-12.10:54:07	362	253		531	71
2016-05-12.10:54:09	272	265		n/a	n/a
2016-05-12.10:54:11	373	256		n/a	n/a
2016-05-12.10:54:13	375	276		n/a	n/a
2016-05-12.10:54:15	404	281		n/a	n/a
2016-05-12.10:54:17	375	251		n/a	n/a
2016-05-12.10:54:19	405	264		n/a	n/a
2016-05-12.10:54:21	405	264		n/a	n/a
2016-05-12.10:54:23	368	251		n/a	n/a
2016-05-12.10:54:25	373	277		n/a	n/a
2016-05-12.10:54:27	398	288		n/a	n/a
2016-05-12.10:54:29	385	247		528	73
2016-05-12.10:54:31	386	258		n/a	n/a
2016-05-12.10:54:34	393	283		517	53
2016-05-12.10:54:36	368	250		521	78
2016-05-12.10:54:38	393	266		n/a	n/a
2016-05-12.10:54:40	393	256		n/a	n/a
2016-05-12.10:54:42	374	257		n/a	n/a
2016-05-12.10:54:44	385	265		526	71
2016-05-12.10:54:46	345	237		523	56
2016-05-12.10:54:48	366	234		n/a	n/a
2016-05-12.10:54:51	371	244		514	47
2016-05-12.10:54:53	375	253		556	60
2016-05-12.10:54:55	364	243		558	108
2016-05-12.10:54:57	396	271		n/a	n/a
2016-05-12.10:54:59	373	259		n/a	n/a
2016-05-12.10:55:01	392	289		n/a	n/a
2016-05-12.10:55:03	388	260		n/a	n/a
2016-05-12.10:55:05	348	243		n/a	n/a
2016-05-12.10:55:07	383	266		n/a	n/a
2016-05-12.10:55:09	376	276		n/a	n/a
2016-05-12.10:55:11	351	252		506	54
2016-05-12.10:55:14	360	245		n/a	n/a
2016-05-12.10:55:16	383	287		n/a	n/a
2016-05-12.10:55:18	405	249		n/a	n/a
2016-05-12.10:55:20	396	272		n/a	n/a
2016-05-12.10:55:21	368	291		n/a	n/a
2016-05-12.10:55:23	393	267		n/a	n/a
2016-05-12.10:55:25	350	232		540	81
2016-05-12.10:55:28	402	268		n/a	n/a
2016-05-12.10:55:30	408	280		534	69
2016-05-12.10:55:32	380	265		n/a	n/a
2016-05-12.10:55:34	385	272		n/a	n/a
2016-05-12.10:55:36	336	239		n/a	n/a
2016-05-12.10:55:38	405	284		n/a	n/a
2016-05-12.10:55:40	354	240		n/a	n/a
2016-05-12.10:55:42	359	257		n/a	n/a
2016-05-12.10:55:44	394	267		295	65
2016-05-12.10:55:46	412	259		544	62
2016-05-12.10:55:48	359	256		n/a	n/a
2016-05-12.10:55:50	316	232		n/a	n/a
2016-05-12.10:55:52	376	278		n/a	n/a
2016-05-12.10:55:54	398	280		n/a	n/a
2016-05-12.10:55:56	391	283		n/a	n/a
2016-05-12.10:55:59	330	251		n/a	n/a
2016-05-12.10:56:01	369	289		n/a	n/a
2016-05-12.10:56:03	360	290		n/a	n/a
2016-05-12.10:56:05	355	285		n/a	n/a
2016-05-12.10:56:07	286	256		n/a	n/a
2016-05-12.10:56:09	255	265		n/a	n/a
2016-05-12.10:56:11	417	267		n/a	n/a
2016-05-12.10:56:13	428	257		n/a	n/a
2016-05-12.10:56:15	399	259		n/a	n/a
2016-05-12.10:56:17	382	246		n/a	n/a
2016-05-12.10:56:19	411	255		n/a	n/a
2016-05-12.10:56:21	337	242		n/a	n/a
2016-05-12.10:56:23	409	269		n/a	n/a
2016-05-12.10:56:25	384	282		n/a	n/a
2016-05-12.10:56:27	408	263		n/a	n/a
2016-05-12.10:56:29	383	259		n/a	n/a
2016-05-12.10:56:31	411	277		n/a	n/a
2016-05-12.10:56:33	405	284		n/a	n/a
2016-05-12.10:56:35	404	261		n/a	n/a
2016-05-12.10:56:37	351	256		n/a	n/a
2016-05-12.10:56:39	402	275		n/a	n/a
2016-05-12.10:56:41	370	243		n/a	n/a
2016-05-12.10:56:43	400	272		n/a	n/a
2016-05-12.10:56:45	340	248		n/a	n/a
2016-05-12.10:56:47	397	262		n/a	n/a
2016-05-12.10:56:49	358	246		n/a	n/a
2016-05-12.10:56:52	400	282		n/a	n/a
2016-05-12.10:56:54	417	268		n/a	n/a
2016-05-12.10:56:56	399	279		n/a	n/a
2016-05-12.10:56:58	413	275		n/a	n/a
2016-05-12.10:57:00	398	270		n/a	n/a
2016-05-12.10:57:02	341	244		n/a	n/a
2016-05-12.10:57:04	402	251		n/a	n/a
2016-05-12.10:57:06	387	263		n/a	n/a
2016-05-12.10:57:08	406	280		n/a	n/a
2016-05-12.10:57:10	384	255		n/a	n/a
2016-05-12.10:57:12	391	260		n/a	n/a
2016-05-12.10:57:14	358	233		n/a	n/a
2016-05-12.10:57:16	424	271		n/a	n/a
2016-05-12.10:57:18	406	268		n/a	n/a
2016-05-12.10:57:20	402	269		527	49
2016-05-12.10:57:22	352	248		n/a	n/a
2016-05-12.10:57:24	401	271		n/a	n/a
2016-05-12.10:57:26	400	247		n/a	n/a
2016-05-12.10:57:28	383	274		n/a	n/a
2016-05-12.10:57:30	392	268		n/a	n/a
2016-05-12.10:57:32	356	247		n/a	n/a
2016-05-12.10:57:34	347	245		n/a	n/a
2016-05-12.10:57:36	391	265		n/a	n/a
2016-05-12.10:57:38	403	276		n/a	n/a
2016-05-12.10:57:40	396	255		n/a	n/a
2016-05-12.10:57:42	344	241		n/a	n/a
2016-05-12.10:57:44	371	237		536	87
2016-05-12.10:57:46	388	250		n/a	n/a
2016-05-12.10:57:48	366	254		n/a	n/a
2016-05-12.10:57:50	357	255		n/a	n/a
2016-05-12.10:57:52	398	253		n/a	n/a
2016-05-12.10:57:54	414	264		534	63
2016-05-12.10:57:56	350	233		n/a	n/a
2016-05-12.10:57:58	375	246		n/a	n/a
2016-05-12.10:58:00	354	252		n/a	n/a
2016-05-12.10:58:03	406	271		557	80
2016-05-12.10:58:05	359	230		n/a	n/a
2016-05-12.10:58:07	380	259		510	59
2016-05-12.10:58:09	333	248		n/a	n/a
2016-05-12.10:58:11	400	266		519	74
2016-05-12.10:58:13	402	280		513	78
2016-05-12.10:58:15	369	238		n/a	n/a
2016-05-12.10:58:17	339	247		n/a	n/a
2016-05-12.10:58:19	421	266		n/a	n/a
2016-05-12.10:58:21	394	258		n/a	n/a
2016-05-12.10:58:23	375	252		n/a	n/a
2016-05-12.10:58:25	371	259		n/a	n/a
2016-05-12.10:58:27	402	280		n/a	n/a
2016-05-12.10:58:29	404	280		n/a	n/a
2016-05-12.10:58:31	371	257		n/a	n/a
2016-05-12.10:58:33	370	251		n/a	n/a
2016-05-12.10:58:35	364	256		n/a	n/a
2016-05-12.10:58:37	397	266		n/a	n/a
2016-05-12.10:58:39	399	259		n/a	n/a
2016-05-12.10:58:41	396	263		n/a	n/a
2016-05-12.10:58:43	389	286		n/a	n/a
2016-05-12.10:58:45	389	279		n/a	n/a
2016-05-12.10:58:47	407	267		n/a	n/a
2016-05-12.10:58:49	406	257		n/a	n/a
2016-05-12.10:58:51	407	275		n/a	n/a
2016-05-12.10:58:53	431	272		n/a	n/a
2016-05-12.10:58:55	368	260		n/a	n/a
2016-05-12.10:58:57	368	240		n/a	n/a
2016-05-12.10:58:59	392	240		339	87
2016-05-12.10:59:01	384	245		n/a	n/a
2016-05-12.10:59:03	369	257		105	255
2016-05-12.10:59:05	390	250		n/a	n/a
2016-05-12.10:59:07	401	248		84	315
2016-05-12.10:59:09	403	282		450	50
2016-05-12.10:59:11	364	252		n/a	n/a
2016-05-12.10:59:13	399	259		n/a	n/a
2016-05-12.10:59:15	406	252		n/a	n/a
2016-05-12.10:59:17	413	255		n/a	n/a
2016-05-12.10:59:19	352	251		n/a	n/a
2016-05-12.10:59:21	376	229		n/a	n/a
2016-05-12.10:59:23	408	283		n/a	n/a
2016-05-12.10:59:25	374	244		n/a	n/a
2016-05-12.10:59:27	371	244		n/a	n/a
2016-05-12.10:59:29	367	241		n/a	n/a
2016-05-12.10:59:32	376	252		n/a	n/a
2016-05-12.10:59:33	411	274		n/a	n/a
2016-05-12.10:59:35	413	274		n/a	n/a
2016-05-12.10:59:37	402	258		n/a	n/a
2016-05-12.10:59:40	354	246		n/a	n/a
2016-05-12.10:59:42	421	264		n/a	n/a
2016-05-12.10:59:44	365	236		n/a	n/a
2016-05-12.10:59:46	383	261		n/a	n/a
2016-05-12.10:59:48	395	250		n/a	n/a
2016-05-12.10:59:50	381	250		n/a	n/a
2016-05-12.10:59:52	424	263		n/a	n/a
2016-05-12.10:59:54	392	280		n/a	n/a
2016-05-12.10:59:56	393	286		536	106
2016-05-12.10:59:58	365	251		n/a	n/a
2016-05-12.11:00:00	421	273		n/a	n/a
2016-05-12.11:00:02	406	255		n/a	n/a
2016-05-12.11:00:04	414	258		n/a	n/a
2016-05-12.11:00:06	398	262		n/a	n/a
2016-05-12.11:00:08	398	267		n/a	n/a
2016-05-12.11:00:10	347	241		n/a	n/a
2016-05-12.11:00:12	329	238		n/a	n/a
2016-05-12.11:00:14	352	234		480	106
2016-05-12.11:00:16	395	259		530	74
2016-05-12.11:00:18	348	244		496	59
2016-05-12.11:00:20	388	273		n/a	n/a
2016-05-12.11:00:22	373	268		n/a	n/a
2016-05-12.11:00:24	395	276		n/a	n/a
2016-05-12.11:00:26	385	262		n/a	n/a
2016-05-12.11:00:28	335	251		508	59
2016-05-12.11:00:30	329	241		528	77
2016-05-12.11:00:32	367	244		n/a	n/a
2016-05-12.11:00:34	390	287		n/a	n/a
2016-05-12.11:00:36	386	255		544	60
2016-05-12.11:00:38	376	271		n/a	n/a
2016-05-12.11:00:40	256	248		544	81
2016-05-12.11:00:42	351	300		523	73
2016-05-12.11:00:44	365	256		n/a	n/a
2016-05-12.11:00:46	381	278		355	106
2016-05-12.11:00:48	440	256		n/a	n/a
2016-05-12.11:00:50	366	288		n/a	n/a
2016-05-12.11:00:52	350	289		n/a	n/a
2016-05-12.11:00:54	382	275		n/a	n/a
2016-05-12.11:00:56	421	168		n/a	n/a
2016-05-12.11:00:58	379	285		n/a	n/a
2016-05-12.11:01:00	355	262		n/a	n/a
2016-05-12.11:01:02	290	251		n/a	n/a
2016-05-12.11:01:04	310	285		n/a	n/a
2016-05-12.11:01:06	405	266		n/a	n/a
2016-05-12.11:01:08	404	268		516	69
2016-05-12.11:01:10	407	281		n/a	n/a
2016-05-12.11:01:12	392	276		n/a	n/a
2016-05-12.11:01:14	370	271		n/a	n/a
2016-05-12.11:01:16	347	263		n/a	n/a
2016-05-12.11:01:18	367	266		n/a	n/a
2016-05-12.11:01:21	332	241		n/a	n/a
2016-05-12.11:01:23	375	290		n/a	n/a
2016-05-12.11:01:25	324	250		n/a	n/a
2016-05-12.11:01:27	332	243		n/a	n/a
2016-05-12.11:01:29	361	294		n/a	n/a
2016-05-12.11:01:31	351	291		n/a	n/a
2016-05-12.11:01:33	400	262		n/a	n/a
2016-05-12.11:01:35	367	245		n/a	n/a
2016-05-12.11:01:38	409	261		n/a	n/a
2016-05-12.11:01:39	421	270		n/a	n/a
2016-05-12.11:01:42	412	272		560	109
2016-05-12.11:01:44	284	256		n/a	n/a
2016-05-12.11:01:46	317	256		n/a	n/a
2016-05-12.11:01:48	397	271		n/a	n/a
2016-05-12.11:01:50	364	251		n/a	n/a
2016-05-12.11:01:52	388	267		n/a	n/a
2016-05-12.11:01:54	387	281		n/a	n/a
2016-05-12.11:01:56	404	257		n/a	n/a
2016-05-12.11:01:58	378	266		n/a	n/a
2016-05-12.11:02:00	384	250		n/a	n/a
2016-05-12.11:02:02	373	272		n/a	n/a
2016-05-12.11:02:04	409	257		n/a	n/a
2016-05-12.11:02:06	375	269		n/a	n/a
2016-05-12.11:02:08	408	257		n/a	n/a
2016-05-12.11:02:10	394	264		n/a	n/a
2016-05-12.11:02:12	377	273		n/a	n/a
2016-05-12.11:02:14	360	234		n/a	n/a
2016-05-12.11:02:16	385	268		480	81
2016-05-12.11:02:18	367	249		n/a	n/a
2016-05-12.11:02:21	405	257		n/a	n/a
2016-05-12.11:02:22	371	237		n/a	n/a
2016-05-12.11:02:25	417	259		n/a	n/a
2016-05-12.11:02:27	403	254		n/a	n/a
2016-05-12.11:02:29	380	246		n/a	n/a
2016-05-12.11:02:31	415	262		n/a	n/a
2016-05-12.11:02:33	384	238		n/a	n/a
2016-05-12.11:02:35	367	241		n/a	n/a
2016-05-12.11:02:37	415	259		n/a	n/a
2016-05-12.11:02:39	373	246		n/a	n/a
2016-05-12.11:02:41	390	271		n/a	n/a
2016-05-12.11:02:43	416	262		n/a	n/a
2016-05-12.11:02:45	385	257		n/a	n/a
2016-05-12.11:02:47	378	239		n/a	n/a
2016-05-12.11:02:49	402	267		n/a	n/a
2016-05-12.11:02:51	398	278		n/a	n/a
2016-05-12.11:02:53	398	265		n/a	n/a
2016-05-12.11:02:55	374	245		n/a	n/a
2016-05-12.11:02:57	400	254		n/a	n/a
2016-05-12.11:02:59	369	300		n/a	n/a
2016-05-12.11:03:01	392	261		n/a	n/a
2016-05-12.11:03:03	389	296		n/a	n/a
2016-05-12.11:03:05	294	281		n/a	n/a
2016-05-12.11:03:08	316	286		n/a	n/a
2016-05-12.11:03:10	335	279		n/a	n/a
2016-05-12.11:03:12	372	276		n/a	n/a
2016-05-12.11:03:14	330	254		n/a	n/a
2016-05-12.11:03:16	381	282		n/a	n/a
2016-05-12.11:03:18	310	288		n/a	n/a
2016-05-12.11:03:20	373	269		n/a	n/a
2016-05-12.11:03:22	360	296		n/a	n/a
2016-05-12.11:03:24	314	261		n/a	n/a
2016-05-12.11:03:27	367	255		n/a	n/a
2016-05-12.11:03:29	277	243		n/a	n/a
2016-05-12.11:03:31	386	280		n/a	n/a
2016-05-12.11:03:33	317	244		n/a	n/a
2016-05-12.11:03:35	317	254		n/a	n/a
2016-05-12.11:03:37	398	255		n/a	n/a
2016-05-12.11:03:39	393	256		n/a	n/a
2016-05-12.11:03:41	303	235		n/a	n/a
2016-05-12.11:03:44	367	292		n/a	n/a
2016-05-12.11:03:46	371	287		n/a	n/a
2016-05-12.11:03:48	359	289		n/a	n/a
2016-05-12.11:03:50	384	285		n/a	n/a
2016-05-12.11:03:52	403	267		n/a	n/a
2016-05-12.11:03:54	401	272		n/a	n/a
2016-05-12.11:03:56	367	246		n/a	n/a
2016-05-12.11:03:58	352	239		n/a	n/a
2016-05-12.11:04:00	385	263		n/a	n/a
2016-05-12.11:04:02	344	235		n/a	n/a
2016-05-12.11:04:04	360	242		n/a	n/a
2016-05-12.11:04:06	368	267		n/a	n/a
2016-05-12.11:04:08	363	242		n/a	n/a
2016-05-12.11:04:10	384	264		n/a	n/a
2016-05-12.11:04:12	375	265		n/a	n/a
2016-05-12.11:04:14	374	257		n/a	n/a
2016-05-12.11:04:16	369	267		n/a	n/a
2016-05-12.11:04:18	361	247		n/a	n/a
2016-05-12.11:04:20	383	258		n/a	n/a
2016-05-12.11:04:22	344	241		n/a	n/a
2016-05-12.11:04:24	399	251		n/a	n/a
2016-05-12.11:04:26	387	248		n/a	n/a
2016-05-12.11:04:28	370	245		n/a	n/a
2016-05-12.11:04:31	385	265		n/a	n/a
2016-05-12.11:04:33	355	272		n/a	n/a
2016-05-12.11:04:35	373	274		n/a	n/a
2016-05-12.11:04:37	383	243		n/a	n/a
2016-05-12.11:04:39	337	243		n/a	n/a
2016-05-12.11:04:41	361	245		n/a	n/a
2016-05-12.11:04:43	377	259		n/a	n/a
2016-05-12.11:04:45	382	251		n/a	n/a
2016-05-12.11:04:47	367	242		n/a	n/a
2016-05-12.11:04:49	375	264		n/a	n/a
2016-05-12.11:04:51	352	270		n/a	n/a
2016-05-12.11:04:53	395	241		n/a	n/a
2016-05-12.11:04:55	355	263		n/a	n/a
2016-05-12.11:04:57	348	225		n/a	n/a
2016-05-12.11:04:59	390	258		n/a	n/a
2016-05-12.11:05:01	376	253		n/a	n/a
2016-05-12.11:05:03	378	262		n/a	n/a
2016-05-12.11:05:05	357	235		n/a	n/a
2016-05-12.11:05:07	363	240		n/a	n/a
2016-05-12.11:05:09	408	256		n/a	n/a
2016-05-12.11:05:11	368	241		n/a	n/a
2016-05-12.11:05:14	396	256		n/a	n/a
2016-05-12.11:05:16	365	277		n/a	n/a
2016-05-12.11:05:18	351	255		n/a	n/a
2016-05-12.11:05:20	354	231		n/a	n/a
2016-05-12.11:05:22	376	259		n/a	n/a
2016-05-12.11:05:24	402	262		n/a	n/a
2016-05-12.11:05:26	377	269		n/a	n/a
2016-05-12.11:05:28	375	253		n/a	n/a
2016-05-12.11:05:30	390	260		n/a	n/a
2016-05-12.11:05:32	384	262		n/a	n/a
2016-05-12.11:05:34	392	243		n/a	n/a
2016-05-12.11:05:36	368	258		n/a	n/a
2016-05-12.11:05:38	372	239		n/a	n/a
2016-05-12.11:05:40	373	248		n/a	n/a
2016-05-12.11:05:42	366	265		n/a	n/a
2016-05-12.11:05:44	367	267		n/a	n/a
2016-05-12.11:05:46	401	261		n/a	n/a
2016-05-12.11:05:49	380	261		n/a	n/a
2016-05-12.11:05:51	395	274		n/a	n/a
2016-05-12.11:05:53	378	284		n/a	n/a
2016-05-12.11:05:55	364	266		n/a	n/a
2016-05-12.11:05:57	365	244		n/a	n/a
2016-05-12.11:05:59	393	261		n/a	n/a
2016-05-12.11:06:01	353	273		n/a	n/a
2016-05-12.11:06:03	390	239		n/a	n/a
2016-05-12.11:06:05	371	254		n/a	n/a
2016-05-12.11:06:07	375	265		n/a	n/a
2016-05-12.11:06:09	394	245		n/a	n/a
2016-05-12.11:06:11	371	239		n/a	n/a
2016-05-12.11:06:13	370	249		n/a	n/a
2016-05-12.11:06:15	370	269		n/a	n/a
2016-05-12.11:06:17	362	268		n/a	n/a
2016-05-12.11:06:19	362	237		n/a	n/a
2016-05-12.11:06:22	325	291		n/a	n/a
2016-05-12.11:06:24	340	293		n/a	n/a
2016-05-12.11:06:26	372	262		n/a	n/a
2016-05-12.11:06:28	399	270		n/a	n/a
2016-05-12.11:06:30	342	247		n/a	n/a
2016-05-12.11:06:32	392	277		581	98
2016-05-12.11:06:34	380	246		n/a	n/a
2016-05-12.11:06:36	403	267		n/a	n/a
2016-05-12.11:06:38	417	257		n/a	n/a
2016-05-12.11:06:40	391	276		n/a	n/a
2016-05-12.11:06:42	410	273		n/a	n/a
2016-05-12.11:06:44	392	277		n/a	n/a
2016-05-12.11:06:46	407	270		n/a	n/a
2016-05-12.11:06:49	397	261		476	60
2016-05-12.11:06:51	394	278		n/a	n/a
2016-05-12.11:06:53	292	224		n/a	n/a
2016-05-12.11:06:55	386	280		n/a	n/a
2016-05-12.11:06:57	384	263		n/a	n/a
2016-05-12.11:06:59	371	275		n/a	n/a
2016-05-12.11:07:01	357	242		n/a	n/a
2016-05-12.11:07:03	380	254		n/a	n/a
2016-05-12.11:07:05	372	245		481	105
2016-05-12.11:07:07	343	248		579	60
2016-05-12.11:07:09	409	242		n/a	n/a
2016-05-12.11:07:11	383	239		n/a	n/a
2016-05-12.11:07:13	384	268		570	87
2016-05-12.11:07:15	354	232		561	52
2016-05-12.11:07:17	347	234		n/a	n/a
2016-05-12.11:07:19	349	230		n/a	n/a
2016-05-12.11:07:21	386	267		569	98
2016-05-12.11:07:23	391	256		n/a	n/a
2016-05-12.11:07:25	361	262		n/a	n/a
2016-05-12.11:07:27	347	235		n/a	n/a
2016-05-12.11:07:29	360	241		n/a	n/a
2016-05-12.11:07:31	394	260		n/a	n/a
2016-05-12.11:07:34	395	260		480	51
2016-05-12.11:07:36	375	261		566	57
2016-05-12.11:07:38	367	261		622	60
2016-05-12.11:07:40	390	261		560	84
2016-05-12.11:07:42	383	253		n/a	n/a
2016-05-12.11:07:44	374	242		n/a	n/a
2016-05-12.11:07:46	369	280		n/a	n/a
2016-05-12.11:07:48	373	262		n/a	n/a
2016-05-12.11:07:50	369	250		n/a	n/a
2016-05-12.11:07:52	364	252		n/a	n/a
2016-05-12.11:07:54	361	236		n/a	n/a
2016-05-12.11:07:56	368	262		66	311
2016-05-12.11:07:58	347	238		n/a	n/a
2016-05-12.11:08:00	347	265		n/a	n/a
2016-05-12.11:08:02	360	268		n/a	n/a
2016-05-12.11:08:04	372	261		486	61
2016-05-12.11:08:06	344	250		n/a	n/a
2016-05-12.11:08:08	368	237		571	63
2016-05-12.11:08:10	360	237		n/a	n/a
2016-05-12.11:08:12	347	230		n/a	n/a
2016-05-12.11:08:14	381	258		334	111
2016-05-12.11:08:16	362	246		n/a	n/a
2016-05-12.11:08:18	363	260		n/a	n/a
2016-05-12.11:08:20	353	257		n/a	n/a
2016-05-12.11:08:22	372	250		n/a	n/a
2016-05-12.11:08:24	386	246		n/a	n/a
2016-05-12.11:08:26	341	242		n/a	n/a
2016-05-12.11:08:28	369	252		n/a	n/a
2016-05-12.11:08:30	374	259		n/a	n/a
2016-05-12.11:08:32	355	258		n/a	n/a
2016-05-12.11:08:34	371	253		n/a	n/a
2016-05-12.11:08:36	358	245		n/a	n/a
2016-05-12.11:08:38	334	247		n/a	n/a
2016-05-12.11:08:40	372	253		n/a	n/a
2016-05-12.11:08:43	411	264		n/a	n/a
2016-05-12.11:08:45	287	235		n/a	n/a
2016-05-12.11:08:47	325	262		n/a	n/a
2016-05-12.11:08:49	359	274		n/a	n/a
2016-05-12.11:08:51	317	280		546	56
2016-05-12.11:08:53	344	278		n/a	n/a
2016-05-12.11:08:55	327	243		n/a	n/a
2016-05-12.11:08:57	350	279		n/a	n/a
2016-05-12.11:08:59	365	279		n/a	n/a
2016-05-12.11:09:01	324	280		n/a	n/a
2016-05-12.11:09:03	347	276		n/a	n/a
2016-05-12.11:09:05	346	255		n/a	n/a
2016-05-12.11:09:07	340	282		n/a	n/a
2016-05-12.11:09:09	298	281		n/a	n/a
2016-05-12.11:09:11	363	283		n/a	n/a
2016-05-12.11:09:13	373	289		n/a	n/a
2016-05-12.11:09:15	270	275		n/a	n/a
2016-05-12.11:09:17	245	249		n/a	n/a
2016-05-12.11:09:20	285	299		n/a	n/a
2016-05-12.11:09:22	316	257		n/a	n/a
2016-05-12.11:09:24	321	306		n/a	n/a
2016-05-12.11:09:26	262	257		n/a	n/a
2016-05-12.11:09:28	329	313		n/a	n/a
2016-05-12.11:09:30	286	255		n/a	n/a
2016-05-12.11:09:33	325	289		n/a	n/a
2016-05-12.11:09:35	373	270		n/a	n/a
2016-05-12.11:09:37	347	292		n/a	n/a
2016-05-12.11:09:39	339	285		n/a	n/a
2016-05-12.11:09:41	332	285		n/a	n/a
2016-05-12.11:09:43	327	286		n/a	n/a
2016-05-12.11:09:45	310	300		n/a	n/a
2016-05-12.11:09:47	332	305		n/a	n/a
2016-05-12.11:09:49	258	257		n/a	n/a
2016-05-12.11:09:51	329	296		n/a	n/a
2016-05-12.11:09:54	332	274		n/a	n/a
2016-05-12.11:09:56	353	278		474	76
2016-05-12.11:09:58	285	255		569	86
2016-05-12.11:10:00	294	271		n/a	n/a
2016-05-12.11:10:02	282	266		n/a	n/a
2016-05-12.11:10:04	343	312		n/a	n/a
2016-05-12.11:10:06	393	260		n/a	n/a
2016-05-12.11:10:09	399	284		n/a	n/a
2016-05-12.11:10:11	330	241		n/a	n/a
2016-05-12.11:10:13	364	263		n/a	n/a
2016-05-12.11:10:15	343	258		n/a	n/a
2016-05-12.11:10:17	325	237		n/a	n/a
2016-05-12.11:10:19	386	281		556	49
2016-05-12.11:10:21	303	223		n/a	n/a
2016-05-12.11:10:23	371	283		n/a	n/a
2016-05-12.11:10:25	386	272		n/a	n/a
2016-05-12.11:10:27	320	249		n/a	n/a
2016-05-12.11:10:29	400	279		n/a	n/a
2016-05-12.11:10:31	381	245		623	62
2016-05-12.11:10:33	386	269		n/a	n/a
2016-05-12.11:10:35	379	248		n/a	n/a
2016-05-12.11:10:37	387	258		n/a	n/a
2016-05-12.11:10:40	370	273		n/a	n/a
2016-05-12.11:10:42	365	243		n/a	n/a
2016-05-12.11:10:44	341	249		n/a	n/a
2016-05-12.11:10:46	396	266		n/a	n/a
2016-05-12.11:10:48	371	253		n/a	n/a
2016-05-12.11:10:50	357	270		492	54
2016-05-12.11:10:52	380	258		526	60
2016-05-12.11:10:54	350	239		n/a	n/a
2016-05-12.11:10:56	382	250		n/a	n/a
2016-05-12.11:10:58	358	273		n/a	n/a
2016-05-12.11:11:00	369	269		n/a	n/a
2016-05-12.11:11:02	408	257		n/a	n/a
2016-05-12.11:11:04	375	265		n/a	n/a
2016-05-12.11:11:06	369	247		n/a	n/a
2016-05-12.11:11:08	366	271		n/a	n/a
2016-05-12.11:11:10	377	238		n/a	n/a
2016-05-12.11:11:12	378	264		n/a	n/a
2016-05-12.11:11:14	359	269		n/a	n/a
2016-05-12.11:11:16	361	249		n/a	n/a
2016-05-12.11:11:18	353	272		n/a	n/a
2016-05-12.11:11:20	387	261		n/a	n/a
2016-05-12.11:11:22	333	240		n/a	n/a
2016-05-12.11:11:24	375	265		n/a	n/a
2016-05-12.11:11:26	342	259		n/a	n/a
2016-05-12.11:11:28	380	253		n/a	n/a
2016-05-12.11:11:30	394	255		n/a	n/a
2016-05-12.11:11:32	376	272		n/a	n/a
2016-05-12.11:11:35	374	252		n/a	n/a
2016-05-12.11:11:37	371	245		n/a	n/a
2016-05-12.11:11:39	343	290		n/a	n/a
2016-05-12.11:11:41	414	282		n/a	n/a
2016-05-12.11:11:43	379	242		n/a	n/a
2016-05-12.11:11:45	373	240		n/a	n/a
2016-05-12.11:11:47	394	271		n/a	n/a
2016-05-12.11:11:49	375	242		n/a	n/a
2016-05-12.11:11:51	398	251		n/a	n/a
2016-05-12.11:11:53	412	278		n/a	n/a
2016-05-12.11:11:55	356	242		n/a	n/a
2016-05-12.11:11:57	412	247		n/a	n/a
2016-05-12.11:11:59	417	263		n/a	n/a
2016-05-12.11:12:01	398	270		n/a	n/a
2016-05-12.11:12:03	401	266		n/a	n/a
2016-05-12.11:12:06	409	252		n/a	n/a
2016-05-12.11:12:08	405	263		n/a	n/a
2016-05-12.11:12:10	423	265		n/a	n/a
2016-05-12.11:12:12	394	279		480	80
2016-05-12.11:12:14	367	249		n/a	n/a
2016-05-12.11:12:16	403	252		n/a	n/a
2016-05-12.11:12:18	358	236		n/a	n/a
2016-05-12.11:12:20	374	236		n/a	n/a
2016-05-12.11:12:22	393	245		n/a	n/a
2016-05-12.11:12:24	380	245		n/a	n/a
2016-05-12.11:12:26	389	272		n/a	n/a
2016-05-12.11:12:28	396	280		n/a	n/a
2016-05-12.11:12:30	393	276		n/a	n/a
2016-05-12.11:12:32	425	264		n/a	n/a
2016-05-12.11:12:34	383	246		n/a	n/a
2016-05-12.11:12:36	405	268		n/a	n/a
2016-05-12.11:12:38	360	246		n/a	n/a
2016-05-12.11:12:40	402	273		n/a	n/a
2016-05-12.11:12:42	371	242		297	81
2016-05-12.11:12:44	389	245		n/a	n/a
2016-05-12.11:12:47	425	272		n/a	n/a
2016-05-12.11:12:49	437	270		n/a	n/a
2016-05-12.11:12:51	383	249		n/a	n/a
2016-05-12.11:12:53	405	249		n/a	n/a
2016-05-12.11:12:55	405	276		n/a	n/a
2016-05-12.11:12:57	410	253		n/a	n/a
2016-05-12.11:12:59	396	246		n/a	n/a
2016-05-12.11:13:01	363	243		n/a	n/a
2016-05-12.11:13:03	389	252		n/a	n/a
2016-05-12.11:13:05	367	251		n/a	n/a
2016-05-12.11:13:07	421	263		n/a	n/a
2016-05-12.11:13:10	422	284		n/a	n/a
2016-05-12.11:13:12	366	250		n/a	n/a
2016-05-12.11:13:14	413	257		n/a	n/a
2016-05-12.11:13:16	379	252		n/a	n/a
2016-05-12.11:13:18	392	276		n/a	n/a
2016-05-12.11:13:20	364	253		n/a	n/a
2016-05-12.11:13:22	416	259		n/a	n/a
2016-05-12.11:13:24	423	275		n/a	n/a
2016-05-12.11:13:26	392	262		n/a	n/a
2016-05-12.11:13:29	423	270		n/a	n/a
2016-05-12.11:13:31	398	278		n/a	n/a
2016-05-12.11:13:33	383	262		n/a	n/a
2016-05-12.11:13:35	413	250		n/a	n/a
2016-05-12.11:13:37	434	244		n/a	n/a
2016-05-12.11:13:39	382	238		n/a	n/a
2016-05-12.11:13:41	415	272		n/a	n/a
2016-05-12.11:13:43	390	259		n/a	n/a
2016-05-12.11:13:45	389	269		n/a	n/a
2016-05-12.11:13:47	406	267		n/a	n/a
2016-05-12.11:13:49	416	249		n/a	n/a
2016-05-12.11:13:51	357	278		n/a	n/a
2016-05-12.11:13:53	355	246		572	54
2016-05-12.11:13:55	371	263		n/a	n/a
2016-05-12.11:13:57	368	264		n/a	n/a
2016-05-12.11:13:59	362	248		570	58
2016-05-12.11:14:01	362	260		n/a	n/a
2016-05-12.11:14:03	388	261		397	104
2016-05-12.11:14:05	375	270		n/a	n/a
2016-05-12.11:14:07	363	253		n/a	n/a
2016-05-12.11:14:10	379	256		597	69
2016-05-12.11:14:12	356	273		582	112
2016-05-12.11:14:15	373	259		562	88
2016-05-12.11:14:17	388	266		583	127
2016-05-12.11:14:19	354	242		583	125
2016-05-12.11:14:21	375	241		584	126
2016-05-12.11:14:24	396	256		582	127
2016-05-12.11:14:26	422	276		583	125
2016-05-12.11:14:28	383	251		583	125
2016-05-12.11:14:30	430	250		582	127
2016-05-12.11:14:32	375	243		585	126
2016-05-12.11:14:34	384	267		585	129
2016-05-12.11:14:36	410	271		586	126
2016-05-12.11:14:38	410	256		583	126
2016-05-12.11:14:40	400	269		585	126
2016-05-12.11:14:42	386	257		585	130
2016-05-12.11:14:44	394	247		585	127
2016-05-12.11:14:46	397	250		582	133
2016-05-12.11:14:48	409	259		584	132
2016-05-12.11:14:50	424	262		581	131
2016-05-12.11:14:52	422	257		582	134
2016-05-12.11:14:54	380	251		583	130
2016-05-12.11:14:56	403	263		n/a	n/a
2016-05-12.11:14:58	410	271		338	127
2016-05-12.11:15:00	417	243		n/a	n/a
2016-05-12.11:15:02	423	253		n/a	n/a
2016-05-12.11:15:05	418	251		n/a	n/a
2016-05-12.11:15:07	417	246		n/a	n/a
2016-05-12.11:15:09	381	265		n/a	n/a
2016-05-12.11:15:11	397	285		n/a	n/a
2016-05-12.11:15:13	361	270		n/a	n/a
2016-05-12.11:15:15	421	267		n/a	n/a
2016-05-12.11:15:17	310	243		n/a	n/a
2016-05-12.11:15:19	403	274		n/a	n/a
2016-05-12.11:15:21	388	266		n/a	n/a
2016-05-12.11:15:23	376	270		537	62
2016-05-12.11:15:25	330	240		n/a	n/a
2016-05-12.11:15:27	388	281		n/a	n/a
2016-05-12.11:15:29	342	269		n/a	n/a
2016-05-12.11:15:31	383	274		n/a	n/a
2016-05-12.11:15:33	390	274		n/a	n/a
2016-05-12.11:15:35	385	243		n/a	n/a
2016-05-12.11:15:37	403	261		n/a	n/a
2016-05-12.11:15:39	383	257		n/a	n/a
2016-05-12.11:15:41	385	240		n/a	n/a
2016-05-12.11:15:43	366	270		n/a	n/a
2016-05-12.11:15:45	340	244		n/a	n/a
2016-05-12.11:15:47	350	252		n/a	n/a
2016-05-12.11:15:50	389	252		n/a	n/a
2016-05-12.11:15:52	364	259		n/a	n/a
2016-05-12.11:15:54	413	270		n/a	n/a
2016-05-12.11:15:56	438	259		n/a	n/a
2016-05-12.11:15:58	388	240		n/a	n/a
2016-05-12.11:16:00	420	253		n/a	n/a
2016-05-12.11:16:02	353	235		n/a	n/a
2016-05-12.11:16:04	355	243		n/a	n/a
2016-05-12.11:16:06	371	244		n/a	n/a
2016-05-12.11:16:08	403	261		n/a	n/a
2016-05-12.11:16:10	399	264		n/a	n/a
2016-05-12.11:16:12	393	253		n/a	n/a
2016-05-12.11:16:14	388	280		n/a	n/a
2016-05-12.11:16:16	393	249		n/a	n/a
2016-05-12.11:16:18	363	239		n/a	n/a
2016-05-12.11:16:20	374	289		n/a	n/a
2016-05-12.11:16:22	389	268		n/a	n/a
2016-05-12.11:16:24	367	263		n/a	n/a
2016-05-12.11:16:26	382	269		n/a	n/a
2016-05-12.11:16:28	339	246		n/a	n/a
2016-05-12.11:16:30	385	260		n/a	n/a
2016-05-12.11:16:32	334	238		n/a	n/a
2016-05-12.11:16:34	374	249		n/a	n/a
2016-05-12.11:16:37	363	225		n/a	n/a
2016-05-12.11:16:39	405	268		572	54
2016-05-12.11:16:41	384	257		n/a	n/a
2016-05-12.11:16:42	363	240		n/a	n/a
2016-05-12.11:16:45	348	240		n/a	n/a
2016-05-12.11:16:47	380	258		n/a	n/a
2016-05-12.11:16:49	365	227		n/a	n/a
2016-05-12.11:16:51	379	273		n/a	n/a
2016-05-12.11:16:53	394	257		n/a	n/a
2016-05-12.11:16:55	362	228		n/a	n/a
2016-05-12.11:16:57	398	259		n/a	n/a
2016-05-12.11:16:59	394	273		n/a	n/a
2016-05-12.11:17:01	386	269		n/a	n/a
2016-05-12.11:17:03	353	228		n/a	n/a
2016-05-12.11:17:05	380	268		n/a	n/a
2016-05-12.11:17:07	404	262		n/a	n/a
2016-05-12.11:17:09	370	229		n/a	n/a
2016-05-12.11:17:11	369	262		n/a	n/a
2016-05-12.11:17:13	398	278		n/a	n/a
2016-05-12.11:17:15	380	247		n/a	n/a
2016-05-12.11:17:17	390	256		n/a	n/a
2016-05-12.11:17:19	369	236		n/a	n/a
2016-05-12.11:17:21	370	233		481	64
2016-05-12.11:17:23	402	274		521	67
2016-05-12.11:17:25	362	253		n/a	n/a
2016-05-12.11:17:27	377	247		569	90
2016-05-12.11:17:29	380	245		n/a	n/a
2016-05-12.11:17:31	358	283		n/a	n/a
2016-05-12.11:17:33	342	242		n/a	n/a
2016-05-12.11:17:35	412	256		520	75
2016-05-12.11:17:37	384	275		n/a	n/a
2016-05-12.11:17:39	376	253		528	65
2016-05-12.11:17:41	382	249		451	84
2016-05-12.11:17:43	388	260		379	58
2016-05-12.11:17:45	376	253		442	85
2016-05-12.11:17:47	399	268		440	86
2016-05-12.11:17:49	377	228		434	83
2016-05-12.11:17:51	366	275		449	82
2016-05-12.11:17:53	391	280		441	72
2016-05-12.11:17:55	368	277		489	98
2016-05-12.11:17:57	390	259		n/a	n/a
2016-05-12.11:17:59	400	260		492	83
2016-05-12.11:18:01	374	237		484	93
2016-05-12.11:18:03	385	263		481	83
2016-05-12.11:18:05	372	231		n/a	n/a
2016-05-12.11:18:07	387	272		n/a	n/a
2016-05-12.11:18:09	388	244		441	61
2016-05-12.11:18:11	367	272		n/a	n/a
2016-05-12.11:18:13	357	278		598	76
2016-05-12.11:18:14	382	243		534	99
2016-05-12.11:18:16	373	242		523	51
2016-05-12.11:18:19	375	271		n/a	n/a
2016-05-12.11:18:20	383	247		384	106
2016-05-12.11:18:22	358	262		489	55
2016-05-12.11:18:24	363	252		n/a	n/a
2016-05-12.11:18:26	402	263		n/a	n/a
2016-05-12.11:18:28	365	243		n/a	n/a
2016-05-12.11:18:30	381	220		n/a	n/a
2016-05-12.11:18:32	398	251		n/a	n/a
2016-05-12.11:18:34	389	271		n/a	n/a
2016-05-12.11:18:36	347	264		n/a	n/a
2016-05-12.11:18:38	370	279		n/a	n/a
2016-05-12.11:18:40	384	245		n/a	n/a
2016-05-12.11:18:42	386	281		528	62
2016-05-12.11:18:44	348	244		n/a	n/a
2016-05-12.11:18:46	391	261		n/a	n/a
2016-05-12.11:18:48	379	267		n/a	n/a
2016-05-12.11:18:50	391	262		360	129
2016-05-12.11:18:52	409	276		n/a	n/a
2016-05-12.11:18:54	387	260		521	64
2016-05-12.11:18:56	353	248		526	69
2016-05-12.11:18:58	375	241		n/a	n/a
2016-05-12.11:19:00	397	265		555	67
2016-05-12.11:19:02	408	263		492	77
2016-05-12.11:19:04	392	277		190	70
2016-05-12.11:19:06	367	248		n/a	n/a
2016-05-12.11:19:08	363	221		n/a	n/a
2016-05-12.11:19:10	359	256		n/a	n/a
2016-05-12.11:19:12	387	247		n/a	n/a
2016-05-12.11:19:14	380	246		n/a	n/a
2016-05-12.11:19:16	360	267		n/a	n/a
2016-05-12.11:19:18	380	267		n/a	n/a
2016-05-12.11:19:20	346	226		n/a	n/a
2016-05-12.11:19:22	372	216		n/a	n/a
2016-05-12.11:19:24	379	240		n/a	n/a
2016-05-12.11:19:26	364	275		n/a	n/a
2016-05-12.11:19:28	365	233		560	60
2016-05-12.11:19:30	375	231		n/a	n/a
2016-05-12.11:19:32	383	229		n/a	n/a
2016-05-12.11:19:34	360	276		n/a	n/a
2016-05-12.11:19:36	404	256		n/a	n/a
2016-05-12.11:19:38	373	261		n/a	n/a
2016-05-12.11:19:40	412	273		n/a	n/a
2016-05-12.11:19:42	324	240		n/a	n/a
2016-05-12.11:19:44	345	230		n/a	n/a
2016-05-12.11:19:46	395	271		n/a	n/a
2016-05-12.11:19:48	365	243		n/a	n/a
2016-05-12.11:19:50	368	234		n/a	n/a
2016-05-12.11:19:52	351	237		n/a	n/a
2016-05-12.11:19:54	369	258		n/a	n/a
2016-05-12.11:19:56	356	262		n/a	n/a
2016-05-12.11:19:58	332	239		n/a	n/a
2016-05-12.11:20:00	401	258		n/a	n/a
2016-05-12.11:20:02	406	269		n/a	n/a
2016-05-12.11:20:04	377	237		n/a	n/a
2016-05-12.11:20:06	363	243		n/a	n/a
2016-05-12.11:20:08	421	268		n/a	n/a
2016-05-12.11:20:10	363	231		n/a	n/a
2016-05-12.11:20:12	350	231		n/a	n/a
2016-05-12.11:20:14	373	293		n/a	n/a
2016-05-12.11:20:16	363	255		n/a	n/a
2016-05-12.11:20:18	342	245		n/a	n/a
2016-05-12.11:20:20	384	258		n/a	n/a
2016-05-12.11:20:22	402	239		n/a	n/a
2016-05-12.11:20:24	378	276		n/a	n/a
2016-05-12.11:20:26	376	245		n/a	n/a
2016-05-12.11:20:28	360	248		n/a	n/a
2016-05-12.11:20:30	402	259		n/a	n/a
2016-05-12.11:20:32	380	259		n/a	n/a
2016-05-12.11:20:34	383	234		n/a	n/a
2016-05-12.11:20:36	364	249		n/a	n/a
2016-05-12.11:20:38	381	273		n/a	n/a
2016-05-12.11:20:40	368	267		n/a	n/a
2016-05-12.11:20:42	389	237		n/a	n/a
2016-05-12.11:20:44	370	245		n/a	n/a
2016-05-12.11:20:46	369	269		n/a	n/a
2016-05-12.11:20:48	364	269		n/a	n/a
2016-05-12.11:20:50	358	236		n/a	n/a
2016-05-12.11:20:52	399	268		n/a	n/a
2016-05-12.11:20:54	354	229		n/a	n/a
2016-05-12.11:20:56	387	239		n/a	n/a
2016-05-12.11:20:58	392	263		n/a	n/a
2016-05-12.11:21:00	367	270		n/a	n/a
2016-05-12.11:21:02	392	240		n/a	n/a
2016-05-12.11:21:04	381	270		n/a	n/a
2016-05-12.11:21:06	353	241		n/a	n/a
2016-05-12.11:21:08	379	243		n/a	n/a
2016-05-12.11:21:10	367	249		n/a	n/a
2016-05-12.11:21:12	379	268		n/a	n/a
2016-05-12.11:21:14	363	280		n/a	n/a
2016-05-12.11:21:16	413	270		n/a	n/a
2016-05-12.11:21:18	386	270		n/a	n/a
2016-05-12.11:21:20	393	287		n/a	n/a
2016-05-12.11:21:22	377	244		n/a	n/a
2016-05-12.11:21:24	355	237		n/a	n/a
2016-05-12.11:21:26	335	236		n/a	n/a
2016-05-12.11:21:28	394	265		n/a	n/a
2016-05-12.11:21:31	406	252		n/a	n/a
2016-05-12.11:21:33	365	232		n/a	n/a
2016-05-12.11:21:35	368	222		n/a	n/a
2016-05-12.11:21:37	381	224		n/a	n/a
2016-05-12.11:21:40	368	247		n/a	n/a
2016-05-12.11:21:42	383	274		396	224
2016-05-12.11:21:44	396	280		n/a	n/a
2016-05-12.11:21:47	364	245		n/a	n/a
2016-05-12.11:21:49	366	239		n/a	n/a
2016-05-12.11:21:51	369	275		n/a	n/a
2016-05-12.11:21:54	361	253		n/a	n/a
2016-05-12.11:21:56	408	271		n/a	n/a
2016-05-12.11:21:58	327	232		n/a	n/a
2016-05-12.11:22:01	381	281		n/a	n/a
2016-05-12.11:22:03	331	279		n/a	n/a
2016-05-12.11:22:06	344	264		n/a	n/a
2016-05-12.11:22:08	369	275		n/a	n/a
2016-05-12.11:22:10	380	244		n/a	n/a
2016-05-12.11:22:12	311	257		n/a	n/a
2016-05-12.11:22:15	486	281		n/a	n/a
2016-05-12.11:22:17	391	63		n/a	n/a
2016-05-12.11:22:19	375	250		n/a	n/a
2016-05-12.11:22:21	375	293		n/a	n/a
2016-05-12.11:22:23	320	278		n/a	n/a
2016-05-12.11:22:25	279	271		n/a	n/a
2016-05-12.11:22:27	353	273		n/a	n/a
2016-05-12.11:22:29	274	268		n/a	n/a
2016-05-12.11:22:32	373	266		n/a	n/a
